# Supplementary material for: Transcriptomic determinants of the response of ST-111 Pseudomonas aeruginosa AG1 to ciprofloxacin identified by a top-down systems biology approach
Source: Sci Rep. 2020 Aug 13;10:13717. doi: 10.1038/s41598-020-70581-2 (PMC7427096; doi:10.1038/s41598-020-70581-2)
Supplement: Supplementary file 7 — Supplementary Table S1. [file 41598_2020_70581_MOESM7_ESM.xlsx]

## Sheet: Supplementary Table DEGs and an
		QueryItem (Locus tag)	Raw data									log2FoldChange		Gene Symbol	Identity	LocusLinkID	StringId	Shared name	Coexpression Module Color	Element VF, Phage or Ab	Phage name	VF Mechanism	VF detail	Annotation	Domain summary URL
			0h-R1	0h-R2	0h-R3	2.5h-R1	2.5h-R2	2.5h-R3	5h-R1	5h-R2	5h-R3	2.5vrs0	5vrs0
Antibiotic resistance genes	Down	PaeAG1_00971	11.8136	10.2465	7.32171	1.08006	1.15617	0.907555	1.69565	0.931811	0.949142	-3.26588		ampC	100	1034176	287.DR97_3761	ampC	yellow	Ab				annotation not available	https://smart.embl.de/smart/DDvec.cgi?smart=397:SIGNAL(1|26)+Pfam_Beta-lactamase(38|388)+
	Down	PaeAG1_05750	819.765	522.57	433.201	167.409	110.992	241.41	101.739	89.4539	134.778	-1.77134	-2.44593	blaIMP		6121110		PaeAG1_05750	turquoise	Ab
	Down	PaeAG1_05751	111.973	87.5607	178.162	34.5619	45.0906	46.2853	30.5217	25.1589	29.4234	-1.5716	-2.14896	PA5514		6122322		PaeAG1_05751	brown	Ab
Phages	Up	PaeAG1_00693	11.8136	12.1095	13.4231	44.2824	33.5289	46.2853	40.6956	44.7269	38.9148	1.75322	1.75238	prtN	100	759770	287.DR97_3579	prtN	turquoise	Phage	phiCTX			annotation not available	https://smart.embl.de/smart/DDvec.cgi?smart=104:Pfam_PyocinActivator(16|89)+
	Up	PaeAG1_00697	3.08182	4.65749	2.44057	7.56042	5.78084	9.07555	10.1739	12.1135	10.4406		1.69134	PA0613	100	761660	287.DR97_3583	DR97_3583	turquoise	Phage	phiCTX			Uncharacterized protein	http://smart.embl.de/smart/DDt.cgi?smart=119:
	Up	PaeAG1_00699	11.3	13.041	6.10142	23.7613	23.1234	26.3191	18.6522	21.4317	24.6777	1.22272	1.06028	PA0615	99	762853	287.DR97_3585	DR97_3585	brown	Phage	phiCTX			Uncharacterized protein	http://smart.embl.de/smart/DDt.cgi?smart=171:
	Up	PaeAG1_00894	14.8955	13.9725	9.76228	17.281	18.4987	25.4115	33.913	41.9315	29.4234		1.41076	BFV99_RS23140	54	962455	287.DR97_3712	DR97_3712	turquoise	Phage	phiCTX			annotation not available	http://smart.embl.de/smart/DDt.cgi?smart=226:
	Up	PaeAG1_00896	4.1091	3.72599	2.44057	6.48036	5.78084	9.07555	10.1739	12.1135	10.4406		1.61852	PA3385		964061		PaeAG1_00896	turquoise	Phage	phiCTX
	Up	PaeAG1_00897	5.13637	5.58898	4.88114	11.8807	9.24935	11.7982	18.6522	18.6362	16.1354		1.76708	PA0272		964389		PaeAG1_00897	turquoise	Phage	phiCTX
	Up	PaeAG1_00898	3.59546	3.72599	2.44057	9.72054	8.09318	8.16799	15.2609	13.9772	15.1863		2.13838	BFV99_RS31160	53	964625	287.DR97_4232	DR97_4232	turquoise	Phage	phiCTX			annotation not available	https://smart.embl.de/smart/DDvec.cgi?smart=127:HTH_LUXR(14|71)+TRANS(75|94)+
	Up	PaeAG1_00902	7.19092	8.38347	7.32171	12.9607	10.4055	19.0586	22.0435	19.568	16.1354		1.32325	BFV99_RS31120		968689		PaeAG1_00902	turquoise	Phage	phiCTX
	Up	PaeAG1_00904	10.2727	11.178	13.4231	16.2009	16.1864	24.504	23.7391	27.0225	19.932		1.0483	BFV99_RS31100		969206		PaeAG1_00904	turquoise	Phage	phiCTX
	Up	PaeAG1_00906	9.24546	9.31497	6.10142	11.8807	11.5617	17.2435	16.9565	20.4999	19.932		1.19403	PA2420		970485		PaeAG1_00906	turquoise	Phage	phiCTX
	Up	PaeAG1_00908	58.041	62.4103	47.5911	86.4048	73.9948	107.999	140.739	143.499	118.643		1.24932	PA2577		971017		PaeAG1_00908	turquoise	Phage	phiCTX
	Up	PaeAG1_00947	25.1682	26.0819	15.8637	37.8021	34.6851	32.672	37.3043	48.4542	52.2028		1.02627	PA4134		1004846		PaeAG1_00947	brown	Phage	phiCTX
	Down	PaeAG1_00950	41.091	43.7804	46.3708	17.281	16.1864	26.3191	23.7391	29.818	24.6777	-1.10971		PA4131	63	1008376	287.DR97_385	ccoG	blue	Phage	phiCTX			ccoG_rdxA_fixG: cytochrome c oxidase accessory protein CcoG	https://smart.embl.de/smart/DDvec.cgi?smart=471:TRANS(47|69)+Pfam_Fer4_5(92|136)+TRANS(164|183)+Pfam_Fer4_18(217|323)+Pfam_FixG_C(352|468)+
	Up	PaeAG1_03588	6.67728	9.31497	4.88114	19.4411	17.3425	14.5209	37.3043	40.9997	35.1182	1.27518	2.4283	ercS'	100	3895623	287.DR97_5872	DR97_5872	turquoise	Phage	JBD44			annotation not available	https://smart.embl.de/smart/DDvec.cgi?smart=868:COIL(2|40)+PAS(94|161)+PAS(213|278)+PAS(328|394)+PAC(399|441)+HisKA(500|566)+HATPase_c(610|721)+REC(744|858)+
	Up	PaeAG1_03600	5.13637	5.58898	4.88114	6.48036	6.93701	8.16799	15.2609	19.568	19.932		1.82881	BFV99_RS16205	97	3910223	287.DR97_5422	DR97_5422	turquoise	Phage	JBD44			Uncharacterized protein	http://smart.embl.de/smart/DDt.cgi?smart=87:
	Up	PaeAG1_03601	16.95	17.6984	9.76228	28.0816	27.7481	30.8569	50.8695	71.7495	88.2702		2.22364	BFV99_RS16200	93	3910522	287.DR97_5421	DR97_5421	turquoise	Phage	JBD44			Conserved hypothetical protein	https://smart.embl.de/smart/DDvec.cgi?smart=87:SIGNAL(1|21)+
	Up	PaeAG1_03602	16.95	17.6984	8.54199	22.6813	23.1234	30.8569	44.0869	68.954	72.1348		2.07013	BFV99_RS16195	79	3910779	287.DR97_5420	DR97_5420	turquoise	Phage	JBD44			Conserved hypothetical protein	https://smart.embl.de/smart/DDvec.cgi?smart=122:SIGNAL(1|22)+
	Up	PaeAG1_03603	6.67728	7.45198	4.88114	9.72054	9.24935	11.7982	20.3478	29.818	25.6268		1.98973	BFV99_RS16190		3911144		PaeAG1_03603	turquoise	Phage	JBD44
	Up	PaeAG1_03605	12.8409	13.041	10.9826	20.5211	19.6549	28.1342	35.6087	42.8633	35.1182		1.61544	BFV99_RS16165	77	3913500	287.DR97_5417	DR97_5417	turquoise	Phage	JBD44			annotation not available	https://smart.embl.de/smart/DDvec.cgi?smart=559:Pfam_Pectate_lyase_3(162|299)+
	Up	PaeAG1_03606	176.691	179.779	151.315	356.42	329.508	412.03	562.956	682.086	655.857	1.1095	1.90229	BFV99_RS16160	98	3915591	287.DR97_5416	DR97_5416	turquoise	Phage	JBD44			annotation not available	http://smart.embl.de/smart/DDt.cgi?smart=909:
	Up	PaeAG1_03608	126.868	144.382	109.826	266.775	248.576	294.955	371.347	490.133	407.182	1.08582	1.73473	BFV99_RS16150	82	3918704	287.DR97_5414	DR97_5414	turquoise	Phage	JBD44			Conserved hypothetical protein	https://smart.embl.de/smart/DDvec.cgi?smart=163:Pfam_DUF1833(3|151)+
	Up	PaeAG1_03609	50.8501	53.0953	43.9303	105.846	100.587	118.89	176.348	217.112	202.167	1.13139	2.00707	BFV99_RS16145	97	3919179	287.DR97_5413	DR97_5413	turquoise	Phage	JBD44			Uncharacterized protein	http://smart.embl.de/smart/DDt.cgi?smart=113:
	Up	PaeAG1_03610	14.3818	14.904	12.2028	24.8414	23.1234	29.9493	45.7826	52.1814	51.2536		1.83968	BFV99_RS16140	111	3919643	287.DR97_5412	DR97_5412	turquoise	Phage	JBD44			Tail tape measure protein	https://smart.embl.de/smart/DDvec.cgi?smart=371:COIL(89|135)+
	Up	PaeAG1_03611	103.241	102.465	56.1331	186.85	190.768	220.536	242.478	377.384	415.724	1.17557	1.97265	BFV99_RS16135	100	3922654	287.DR97_5411	DR97_5411	turquoise	Phage	JBD44			annotation not available	http://smart.embl.de/smart/DDt.cgi?smart=205:
	Up	PaeAG1_03612	16.95	14.904	12.2028	28.0816	28.9042	35.3946	45.7826	54.0451	62.6433	1.03854	1.86112	BFV99_RS16130	97	3923268	287.DR97_5410	DR97_5410	turquoise	Phage	JBD44			annotation not available	https://smart.embl.de/smart/DDvec.cgi?smart=331:Pfam_Phage_tail_2(7|147)+BID_2(164|241)+BID_2(248|324)+
	Up	PaeAG1_03613	21.0591	19.5614	14.6434	32.4018	33.5289	41.7475	55.9565	72.6813	76.8805		1.87615	BFV99_RS16125	98	3924278	287.DR97_5409	DR97_5409	turquoise	Phage	JBD44			annotation not available	http://smart.embl.de/smart/DDt.cgi?smart=124:
	Up	PaeAG1_03614	111.973	108.054	80.5388	224.652	220.828	267.729	364.565	447.269	497.35	1.23569	2.11436	BFV99_RS16115	88	3925088	287.DR97_5407	DR97_5407	turquoise	Phage	JBD44			annotation not available	http://smart.embl.de/smart/DDt.cgi?smart=106:
	Up	PaeAG1_03615	25.6818	25.1504	18.3043	47.5226	46.2468	58.9911	74.6086	105.295	115.795	1.12187	2.08532	BFV99_RS16110	96	3925423	287.DR97_5406	DR97_5406	turquoise	Phage	JBD44			annotation not available	http://smart.embl.de/smart/DDt.cgi?smart=133:
	Up	PaeAG1_03616	36.9819	36.3284	24.4057	71.2839	70.5263	92.5706	101.739	148.158	154.71	1.23948	2.03551	BFV99_RS16100		3926136		PaeAG1_03616	turquoise	Phage	JBD44
	Up	PaeAG1_03617	61.6364	56.8213	43.9303	104.766	94.8059	136.133	186.522	223.635	236.336	1.03308	1.97915	BFV99_RS16095	88	3926337	287.DR97_5404	DR97_5404	turquoise	Phage	JBD44			Glycoprotein	http://smart.embl.de/smart/DDt.cgi?smart=364:
	Up	PaeAG1_03618	71.9092	64.2733	46.3708	115.566	104.055	156.099	200.087	253.453	238.235	1.02412	1.90488	BFV99_RS16090	62	3927439	287.DR97_5403	DR97_5403	turquoise	Phage	JBD44			Glycoprotein	http://smart.embl.de/smart/DDt.cgi?smart=149:
	Up	PaeAG1_03619	27.7364	27.9449	18.3043	48.6027	46.2468	58.0835	71.2173	99.7038	100.609	1.02162	1.86011	BFV99_RS16085	109	3927889	287.DR97_5402	DR97_5402	turquoise	Phage	JBD44			annotation not available	http://smart.embl.de/smart/DDt.cgi?smart=425:
	Up	PaeAG1_03620	1207.56	1311.55	833.455	2275.69	2276.5	2705.42	3399.78	4567.74	4356.56	1.11305	1.87727	BFV99_RS16080	99	3929170	287.DR97_5401	DR97_5401	turquoise	Phage	JBD44			annotation not available	https://smart.embl.de/smart/DDvec.cgi?smart=283:Pfam_Phage_Mu_F(133|245)+
	Up	PaeAG1_03621	31.8455	33.5339	19.5246	58.3232	55.4961	68.9742	81.3912	109.954	110.1	1.07853	1.80878	BFV99_RS16075	95	3930056	287.DR97_5400	DR97_5400	turquoise	Phage	JBD44			Uncharacterized protein	https://smart.embl.de/smart/DDvec.cgi?smart=439:Pfam_DUF1073(51|407)+
	Up	PaeAG1_03623	28.7637	27.9449	23.1854	47.5226	45.0906	61.7137	76.3043	88.5221	85.4227		1.63616	BFV99_RS16065	84	3931626	287.DR97_5398	DR97_5398	turquoise	Phage	JBD44			annotation not available	https://smart.embl.de/smart/DDvec.cgi?smart=417:Pfam_Terminase_3(19|217)+Pfam_Terminase_3C(250|400)+
	Up	PaeAG1_03624	24.6546	25.1504	19.5246	45.3625	43.9344	58.0835	66.1304	86.6585	78.7788	1.07596	1.73312	BFV99_RS16060		3932863		PaeAG1_03624	turquoise	Phage	JBD44
	Up	PaeAG1_03625	19.0046	22.3559	18.3043	37.8021	36.9974	47.1928	57.6521	71.7495	66.4399	1.03962	1.72676	BFV99_RS16055		3933362		PaeAG1_03625	turquoise	Phage	JBD44
	Up	PaeAG1_03626	14.8955	17.6984	14.6434	29.1616	30.0604	39.0249	45.7826	54.9769	53.1519	1.06819	1.71863	BFV99_RS16050		3933982		PaeAG1_03626	turquoise	Phage	JBD44
	Up	PaeAG1_03627	15.4091	18.6299	14.6434	32.4018	34.6851	43.5626	52.5652	64.295	57.8976	1.19272	1.85452	BFV99_RS16045		3934257		PaeAG1_03627	turquoise	Phage	JBD44
	Up	PaeAG1_03628	16.95	20.4929	15.8637	34.5619	38.1536	46.2853	57.6521	70.8177	63.5925	1.16443	1.8582			3934642		PaeAG1_03628	turquoise	Phage	JBD44
	Up	PaeAG1_03629	19.0046	22.3559	17.084	36.722	38.1536	49.008	62.7391	73.6131	65.4908	1.0864	1.78977			3934722		PaeAG1_03629	turquoise	Phage	JBD44
	Up	PaeAG1_03630	20.0318	23.2874	19.5246	37.8021	40.4659	50.8231	66.1304	79.204	70.2365	1.04705	1.7873			3934809		PaeAG1_03630	turquoise	Phage	JBD44
	Up	PaeAG1_03631	32.3591	39.1229	42.71	101.526	116.773	123.427	101.739	102.499	103.456	1.60724	1.45516	BFV99_RS22825		3935219		PaeAG1_03631	yellow	Phage	JBD44
	Up	PaeAG1_03632	16.4364	18.6299	20.7448	58.3232	58.9646	65.3439	54.2608	53.1133	42.7114	1.73887	1.44456	BFV99_RS16025		3935451		PaeAG1_03632	turquoise	Phage	JBD44
	Up	PaeAG1_03633	13.8682	16.7669	17.084	39.9622	38.1536	41.7475	45.7826	40.9997	34.1691	1.3566	1.35215	BFV99_RS16020		3936029		PaeAG1_03633	turquoise	Phage	JBD44
	Up	PaeAG1_03635	19.5182	21.4244	21.9651	44.2824	43.9344	53.5457	55.9565	61.4996	47.4571	1.19007	1.40204	BFV99_RS16005		3937160		PaeAG1_03635	turquoise	Phage	JBD44
	Up	PaeAG1_03636	20.0318	20.4929	19.5246	43.2024	41.6221	51.7306	59.3478	59.6359	43.6605	1.18866	1.42667	BFV99_RS16000		3937366		PaeAG1_03636	turquoise	Phage	JBD44
	Up	PaeAG1_03637	5.13637	5.58898	4.88114	11.8807	11.5617	12.7058	15.2609	14.909	12.3388		1.43266	BFV99_RS15995		3937626		PaeAG1_03637	turquoise	Phage	JBD44
	Up	PaeAG1_03638	9.7591	9.31497	12.2028	17.281	16.1864	20.8738	23.7391	23.2953	18.0337		1.06762	BFV99_RS15985		3938828		PaeAG1_03638	turquoise	Phage	JBD44
	Up	PaeAG1_03639	6.16364	6.52048	4.88114	11.8807	12.7179	15.4284	15.2609	15.8408	13.288		1.31064	BFV99_RS15980		3939033		PaeAG1_03639	turquoise	Phage	JBD44
	Up	PaeAG1_03640	28.7637	30.7394	24.4057	60.4833	58.9646	77.1422	72.913	77.3403	61.6942	1.2227	1.32316	PA4061		3939539		PaeAG1_03640	turquoise	Phage	JBD44
	Up	PaeAG1_03641	20.0318	22.3559	13.4231	50.7628	49.7153	52.6382	55.9565	61.4996	52.2028	1.4272	1.57531	BFV99_RS15975		3939658		PaeAG1_03641	brown	Phage	JBD44
	Up	PaeAG1_03642	28.7637	30.7394	36.6085	55.083	55.4961	71.6968	77.9999	74.5449	54.1011		1.11218	BFV99_RS15970		3941484		PaeAG1_03642	turquoise	Phage	JBD44
	Up	PaeAG1_03644	11.8136	13.041	15.8637	33.4819	28.9042	44.4702	40.6956	36.3406	27.5251	1.43433	1.37439	BFV99_RS15960		3942751		PaeAG1_03644	turquoise	Phage	JBD44
	Up	PaeAG1_03645	21.0591	29.8079	25.626	72.364	62.4331	78.9573	108.522	123.931	75.9313	1.50801	2.0302	BFV99_RS15955		3943130		PaeAG1_03645	turquoise	Phage	JBD44
	Up	PaeAG1_03646	24.1409	34.4654	35.3883	119.887	104.055	122.52	196.695	189.158	128.134	1.91769	2.47853	PA2917		3943443		PaeAG1_03646	turquoise	Phage	JBD44
	Up	PaeAG1_03648	42.1182	35.3969	21.9651	105.846	94.8059	101.646	159.391	145.363	174.642	1.55567	2.2203	PA0572		3945933		PaeAG1_03648	turquoise	Phage	JBD44
	Up	PaeAG1_03649	27.7364	27.9449	21.9651	45.3625	38.1536	58.9911	66.1304	70.8177	55.0502		1.28608	BFV99_RS15920		3946866		PaeAG1_03649	turquoise	Phage	JBD44
	Up	PaeAG1_03650	34.9273	36.3284	31.7274	58.3232	49.7153	73.5119	89.8695	94.113	69.2873		1.28764	BFV99_RS15915		3947209		PaeAG1_03650	turquoise	Phage	JBD44
	Up	PaeAG1_03651	56.5001	54.9583	62.2345	97.2054	86.7127	129.78	149.217	130.454	97.7616		1.11358	PA1737		3947657		PaeAG1_03651	turquoise	Phage	JBD44
	Up	PaeAG1_03652	76.5319	81.0403	73.2171	130.687	120.242	166.99	178.043	198.476	143.32		1.16886	BFV99_RS15910		3947911		PaeAG1_03652	turquoise	Phage	JBD44
	Up	PaeAG1_03653	62.1501	59.6158	57.3534	95.0453	82.088	126.15	145.826	133.249	105.355		1.08894	BFV99_RS15905		3948327		PaeAG1_03653	turquoise	Phage	JBD44
	Up	PaeAG1_03654	71.9092	73.5883	68.336	108.006	95.962	152.469	171.261	177.044	121.49		1.12919	BFV99_RS15900		3948602		PaeAG1_03654	turquoise	Phage	JBD44
	Up	PaeAG1_03655	59.0682	59.6158	50.0317	81.0045	76.3072	119.797	115.304	134.181	95.8633		1.02559	BFV99_RS15895		3949282		PaeAG1_03655	turquoise	Phage	JBD44
	Up	PaeAG1_03656	54.9592	55.8898	43.9303	74.5241	68.214	113.444	103.435	127.658	91.1176		1.04959	PA1727		3949599		PaeAG1_03656	turquoise	Phage	JBD44
	Up	PaeAG1_03657	43.6591	41.9174	39.0491	59.4033	53.1838	78.9573	86.4782	97.8402	71.1856		1.02721	BFV99_RS15890		3949709		PaeAG1_03657	turquoise	Phage	JBD44
	Up	PaeAG1_03658	8.73183	9.31497	7.32171	14.0408	13.874	18.1511	18.6522	23.2953	18.0337		1.23546	PA3083		3950065		PaeAG1_03658	turquoise	Phage	JBD44
	Up	PaeAG1_03659	13.8682	13.9725	9.76228	20.5211	18.4987	27.2266	27.1304	33.5452	26.576		1.19146	BFV99_RS15885		3950375		PaeAG1_03659	turquoise	Phage	JBD44
	Up	PaeAG1_03660	251.168	242.189	200.127	465.506	405.815	571.759	574.825	613.132	447.046	1.05419	1.23204	BFV99_RS15880		3951447		PaeAG1_03660	turquoise	Phage	JBD44
	Up	PaeAG1_03661	51.3637	48.4379	46.3708	89.645	77.4633	117.075	122.087	115.545	89.2193		1.14615	BFV99_RS15875		3952177		PaeAG1_03661	turquoise	Phage	JBD44
	Up	PaeAG1_03662	10.7864	10.2465	10.9826	25.9214	20.811	30.8569	23.7391	23.2953	18.9828	1.28677	1.03392	BFV99_RS15870	82	3952800	287.DR97_3679	ssb	turquoise	Phage	JBD44			Single-stranded DNA-binding protein; Plays an important role in DNA replication, recombination and repair. Binds to ssDNA and to an array of partner proteins to recruit them to their sites of action during DNA metabolism	https://smart.embl.de/smart/DDvec.cgi?smart=165:Pfam_SSB(5|112)+
	Up	PaeAG1_03665	18.4909	17.6984	17.084	29.1616	26.5919	42.6551	47.4782	48.4542	34.1691		1.27078	BFV99_RS15860		3954072		PaeAG1_03665	turquoise	Phage	JBD44
	Up	PaeAG1_03666	30.3046	31.6709	19.5246	43.2024	39.3097	64.4364	52.5652	72.6813	62.6433		1.19127	PA1681	36	3954293	287.DR97_5362	DR97_5362	turquoise	Phage	JBD44			Conserved hypothetical protein	http://smart.embl.de/smart/DDt.cgi?smart=787:
	Up	PaeAG1_03667	15.9227	16.7669	13.4231	27.0015	23.1234	35.3946	40.6956	40.0679	34.1691		1.29699	BFV99_RS15850		3955545		PaeAG1_03667	turquoise	Phage	JBD44
	Up	PaeAG1_03668	36.4682	37.2599	26.8463	60.4833	54.3399	81.6799	86.4782	91.3175	73.0839		1.29662	BFV99_RS15845	84	3955808	287.DR97_4218	DR97_4218	turquoise	Phage	JBD44			Conserved hypothetical protein	https://smart.embl.de/smart/DDvec.cgi?smart=192:COIL(2|61)+
	Up	PaeAG1_03670	54.9592	56.8213	50.0317	83.1646	75.151	115.259	133.956	122.999	98.7107		1.12351	BFV99_RS00780		3957108		PaeAG1_03670	turquoise	Phage	JBD44
	Up	PaeAG1_03671	29.7909	29.8079	28.0666	51.8429	46.2468	71.6968	83.0869	80.1358	63.5925		1.35902	BFV99_RS15835		3957242		PaeAG1_03671	turquoise	Phage	JBD44
	Up	PaeAG1_03672	19.0046	16.7669	20.7448	27.0015	25.4357	39.9324	42.3913	45.6588	37.0165		1.14963	BFV99_RS15830		3957561		PaeAG1_03672	turquoise	Phage	JBD44
	Up	PaeAG1_04365	12.3273	13.9725	9.76228	14.0408	13.874	19.9662	25.4348	30.7498	23.7285		1.13732	BFV99_RS30240		4689416		PaeAG1_04365	turquoise	Phage	JDO24
	Up	PaeAG1_04367	8.21819	7.45198	4.88114	15.1208	13.874	19.9662	25.4348	29.818	21.8303	1.20519	1.84997	BFV99_RS30250		4691699		PaeAG1_04367	turquoise	Phage	JDO24
	Up	PaeAG1_04369	15.9227	13.9725	10.9826	35.642	34.6851	40.84	45.7826	61.4996	51.2536	1.40595	1.92709	BFV99_RS30260	47	4693182	287.DR97_3711	DR97_3711	turquoise	Phage	JDO24			Uncharacterized protein	http://smart.embl.de/smart/DDt.cgi?smart=177:
	Up	PaeAG1_04371	32.8728	31.6709	23.1854	61.5634	57.8084	75.327	91.5651	104.363	101.558	1.12808	1.74004	BFV99_RS30265		4693918		PaeAG1_04371	turquoise	Phage	JDO24
	Up	PaeAG1_04381	6.16364	6.52048	7.32171	17.281	15.0302	14.5209	18.6522	23.2953	19.932	1.24743	1.66455	BFV99_RS30320	39	4697555	287.DR97_3705	DR97_3705	turquoise	Phage	JDO24			Conserved hypothetical protein	https://smart.embl.de/smart/DDvec.cgi?smart=188:Pfam_DUF1018(20|132)+
	Up	PaeAG1_04395	962.042	914.73	1491.19	2381.53	1979.36	1684.42	2331.52	2294.12	2146.01		1.00927	BFV99_RS30390		4706557		PaeAG1_04395	yellow	Phage	JDO24
	Up	PaeAG1_04396	10.7864	10.2465	13.4231	24.8414	19.6549	16.336	20.3478	22.3635	25.6268		1.02327	BFV99_RS30395		4706819		PaeAG1_04396	blue	Phage	JDO24
VF	Down	PaeAG1_00492	19.0046	18.6299	14.6434	14.0408	13.874	7.26044	6.7826	6.52268	8.54227		-1.26481	chpB	100	545604	287.DR97_3382	chpB	turquoise	VF		Adherence	Type IV pili twitching motility related proteins	Protein-glutamate methylesterase; Involved in the modulation of the chemotaxis system; catalyzes the demethylation of specific methylglutamate residues introduced into the chemoreceptors (methyl-accepting chemotaxis proteins) by CheR	https://smart.embl.de/smart/DDvec.cgi?smart=343:Pfam_CheB_methylest(152|328)+
	Up	PaeAG1_00794	1.02727	0.931497	1.22028	3.24018	3.46851	7.26044	8.47825	9.31811	3.79657		2.76258	pchA	100	842390	287.DR97_3680	pchA	turquoise	VF		Iron uptake	Pyochelin	Isochor_syn: isochorismate synthase family protein	https://smart.embl.de/smart/DDvec.cgi?smart=476:Pfam_Chorismate_bind(199|452)+
	Up	PaeAG1_00811	0.513637	0.931497	0	3.24018	2.31234	1.81511	11.8696	19.568	28.4742		5.29451	phzE2_1		870332		PaeAG1_00811	turquoise	VF		Antimicrobial activity	Phenazines biosynthesis
	Up	PaeAG1_00812	0.513637	0.931497	0	2.16012	2.31234	1.81511	10.1739	16.7726	26.576		5.1344	phzD2_1		872212		PaeAG1_00812	turquoise	VF		Antimicrobial activity	Phenazines biosynthesis
	Up	PaeAG1_00814	0.513637	0	0	5.4003	3.46851	4.53777	20.3478	25.1589	31.3217	3.9139	6.44568	phzB2_1	100	874085	287.DR97_3700	phzB1	turquoise	VF		Antimicrobial activity	Phenazines biosynthesis	annotation not available	https://smart.embl.de/smart/DDvec.cgi?smart=162:Pfam_PHZA_PHZB(8|162)+
	Up	PaeAG1_01490	0.513637	0	0	8.64048	4.62468	3.63022	15.2609	17.7044	25.6268	4.22663	6.05734	lasB	100	1589153	287.DR97_4154	lasB	turquoise	VF		Protease	Elastase	annotation not available	https://smart.embl.de/smart/DDvec.cgi?smart=498:SIGNAL(1|23)+Pfam_FTP(56|99)+Pfam_PepSY(122|192)+Pfam_Peptidase_M4(207|345)+Pfam_Peptidase_M4_C(348|492)+
	Up	PaeAG1_01717	3.59546	2.79449	6.10142	8.64048	9.24935	7.26044	11.8696	12.1135	15.1863		1.72728	rhlR	100	1845061	287.DR97_4444	sdiA	turquoise	VF		Quorum sensing	N-(butanoyl)-L-homoserine lactone QS system	annotation not available	https://smart.embl.de/smart/DDvec.cgi?smart=241:Pfam_Autoind_bind(23|166)+HTH_LUXR(178|235)+
	Down	PaeAG1_01848	22.6	21.4244	28.0666	12.9607	12.7179	11.7982	11.8696	9.31811	9.49142		-1.2469	PA3350	100	1972378	287.DR97_4577	flgA	turquoise	VF		Adherence	Flagella	Uncharacterized protein; flgA_cterm: flagella basal body P-ring formation protein FlgA	https://smart.embl.de/smart/DDvec.cgi?smart=232:SAF(107|169)+
	Down	PaeAG1_02055	48.7955	27.0134	25.626	14.0408	11.5617	22.6889	6.7826	6.52268	9.49142	-1.08686	-2.17153	BFV99_RS24600		2198136		PaeAG1_02055	turquoise	VF		Adherence	LPS O-antigen
	Down	PaeAG1_02058	48.2819	32.6024	117.147	32.4018	31.2166	41.7475	28.8261	22.3635	22.7794		-1.41335	PA3813		2201540		PaeAG1_02058	brown	VF		Adherence	LPS O-antigen
	Down	PaeAG1_02059	111.459	53.0953	52.4723	43.2024	33.5289	57.1759	23.7391	24.2271	30.3725		-1.48644	BFV99_RS24585		2202841		PaeAG1_02059	turquoise	VF		Adherence	LPS O-antigen
	Down	PaeAG1_02061	30.8182	17.6984	35.3883	12.9607	12.7179	19.9662	10.1739	8.3863	8.54227		-1.64954	BFV99_RS24575	37	2204596	287.DR97_2494	hisF	turquoise	VF		Adherence	LPS O-antigen	Imidazole glycerol phosphate synthase subunit HisF; IGPS catalyzes the conversion of PRFAR and glutamine to IGP, AICAR and glutamate. The HisF subunit catalyzes the cyclization activity that produces IGP and AICAR from PRFAR using the ammonia provided by the HisH subunit	https://smart.embl.de/smart/DDvec.cgi?smart=256:Pfam_DHO_dh(57|119)+
	Down	PaeAG1_02062	41.6046	25.1504	56.1331	24.8414	24.2795	35.3946	20.3478	16.7726	16.1354		-1.21493	BFV99_RS24570	41	2205691	287.DR97_4787	wbpM	turquoise	VF		Adherence	LPS O-antigen	annotation not available	https://smart.embl.de/smart/DDvec.cgi?smart=664:TRANS(21|38)+TRANS(53|72)+TRANS(84|106)+Pfam_Epimerase(300|539)+
	Up	PaeAG1_03361	4.1091	3.72599	2.44057	5.4003	5.78084	5.44533	11.8696	21.4317	16.1354		2.23547	hcnB	100	3648798	287.DR97_6236	DR97_6236	turquoise	VF		Toxin	Hydrogen cyanide production	annotation not available	https://smart.embl.de/smart/DDvec.cgi?smart=464:Pfam_FAD_binding_2(4|42)+Pfam_Fer2_BFD(381|433)+
	Up	PaeAG1_03735	0.513637	0.931497	0	3.24018	2.31234	1.81511	11.8696	19.568	28.4742		5.29451	phzE2_2	100	4028755	287.DR97_3697	DR97_3697	turquoise	VF		Antimicrobial activity	Phenazines biosynthesis	annotation not available	https://smart.embl.de/smart/DDvec.cgi?smart=627:Pfam_Chorismate_bind(121|381)+Pfam_GATase(438|621)+
	Up	PaeAG1_03736	0.513637	0.931497	0	2.16012	2.31234	1.81511	10.1739	16.7726	26.576		5.1344	phzD2_2	100	4030635	287.DR97_3698	DR97_3698	turquoise	VF		Antimicrobial activity	Phenazines biosynthesis	annotation not available	https://smart.embl.de/smart/DDvec.cgi?smart=207:Pfam_Isochorismatase(32|204)+
	Up	PaeAG1_03738	0	0	0	2.16012	1.15617	0.907555	10.1739	12.1135	19.932		6.54211	phzB2_2	100	4032496	287.DR97_5947	phzB2_2	turquoise	VF		Antimicrobial activity	Phenazines biosynthesis	annotation not available	https://smart.embl.de/smart/DDvec.cgi?smart=162:Pfam_PHZA_PHZB(8|162)+
	Up	PaeAG1_03767	0.513637	0.931497	0	4.32024	4.62468	1.81511	8.47825	10.2499	16.1354		4.50658	lasA	100	4068251	287.DR97_4	lasA	turquoise	VF		Protease	Elastase	annotation not available	https://smart.embl.de/smart/DDvec.cgi?smart=418:SIGNAL(1|31)+Pfam_Peptidase_M23(276|370)+
	Down	PaeAG1_03932	34.4137	31.6709	28.0666	24.8414	19.6549	17.2435	16.9565	14.909	15.1863		-1.02795	pscE	100	4239461	287.DR97_169	pscE	turquoise	VF		Secretion system	P. aeruginosa TTSS	annotation not available	https://smart.embl.de/smart/DDvec.cgi?smart=67:Pfam_T3SS_needle_E(2|67)+
	Down	PaeAG1_03942	54.9592	52.1638	25.626	28.0816	34.6851	19.0586	13.5652	12.1135	19.932		-1.55375	popB	163	4247385	287.DR97_179	yopB	turquoise	VF		Secretion system	P. aeruginosa TTSS	annotation not available	https://smart.embl.de/smart/DDvec.cgi?smart=390:Pfam_SseC(110|386)+
	Down	PaeAG1_04655	44.6864	39.1229	57.3534	22.6813	24.2795	15.4284	15.2609	14.909	14.2371	-1.17977	-1.66164	PA1096		4983300		PaeAG1_04655	turquoise	VF		Adherence	Flagella
	Down	PaeAG1_04656	36.9819	30.7394	45.1505	18.361	20.811	13.6133	15.2609	13.0454	13.288	-1.09991	-1.44739	PA1095	66	4983619	287.DR97_842	DR97_842	turquoise	VF		Adherence	Flagella	fliS: flagellar protein FliS	https://smart.embl.de/smart/DDvec.cgi?smart=126:Pfam_FliS(7|125)+
	Down	PaeAG1_04657	43.1455	38.1914	35.3883	15.1208	15.0302	11.7982	16.9565	15.8408	13.288	-1.49815	-1.36984	fliD	44	4984120	287.DR97_844	fliD	turquoise	VF		Adherence	Flagella	A-type flagellar hook-associated protein 2; Required for the morphogenesis and for the elongation of the flagellar filament by facilitating polymerization of the flagellin monomers at the tip of growing filament. Forms a capping structure, which prevents flagellin subunits (transported through the central channel of the flagellum) from leaking out without polymerization at the distal end. Essenti…	https://smart.embl.de/smart/DDvec.cgi?smart=478:Pfam_FliD_N(12|109)+Pfam_Flagellin_IN(127|186)+Pfam_FliD_C(234|459)+
	Down	PaeAG1_04658	48.2819	40.9859	19.5246	9.72054	9.24935	7.26044	10.1739	10.2499	9.49142	-2.09741	-1.90091	PA1093	42	4985630	287.DR97_845	flaG	yellow	VF		Adherence	Flagella	annotation not available	https://smart.embl.de/smart/DDvec.cgi?smart=128:Pfam_FlaG(26|126)+
	Down	PaeAG1_04659	580.923	542.131	564.992	144.728	134.116	101.646	139.043	108.09	110.1	-2.15384	-2.25347	fliC	51	4986080	287.DR97_846	fliC	turquoise	VF		Adherence	Flagella	A-type flagellin; Flagellin is the subunit protein which polymerizes to form the filaments of bacterial flagella	https://smart.embl.de/smart/DDvec.cgi?smart=394:Pfam_Flagellin_N(5|143)+Pfam_Flagellin_C(308|393)+
	Down	PaeAG1_05406	713.955	503.94	1427.73	179.29	200.017	157.007	261.13	165.862	152.812	-2.30155	-2.19654	BFV99_RS06765	74	5770822	287.DR97_1706	pilA	brown	VF		Adherence	Type IV pili biosynthesis	annotation not available	https://smart.embl.de/smart/DDvec.cgi?smart=154:Pfam_N_methyl(1|27)+Pfam_Pilin(35|152)+
	Down	PaeAG1_05528	106.836	120.163	123.249	36.722	46.2468	27.2266	28.8261	31.6816	31.3217	-1.6766	-1.91823	fimU	100	5884715	287.DR97_1854	fimU	turquoise	VF		Adherence	Type IV pili biosynthesis	annotation not available	https://smart.embl.de/smart/DDvec.cgi?smart=168:Pfam_N_methyl(4|30)+Pfam_GspH(45|153)+
	Down	PaeAG1_05529	39.0364	37.2599	34.168	7.56042	10.4055	8.16799	8.47825	7.45449	9.49142	-2.09481	-2.12758	pilV	100	5885212	287.DR97_1855	pilV	turquoise	VF		Adherence	Type IV pili biosynthesis	Type 4 fimbrial biogenesis protein; type_IV_pilV: type IV pilus modification protein PilV	https://smart.embl.de/smart/DDvec.cgi?smart=185:Pfam_N_methyl(9|35)+
	Down	PaeAG1_05530	51.8773	48.4379	43.9303	10.8006	9.24935	8.16799	8.47825	8.3863	10.4406	-2.36944	-2.39741	pilW	100	5885766	287.DR97_1856	pilW	turquoise	VF		Adherence	Type IV pili biosynthesis	Type 4 fimbrial biogenesis protein PilW; IV_pilin_GFxxxE: prepilin-type N-terminal cleavage/methylation domain protein	https://smart.embl.de/smart/DDvec.cgi?smart=274:Pfam_N_methyl(7|33)+
	Down	PaeAG1_05533	52.9046	50.3008	40.2694	15.1208	13.874	9.07555	13.5652	12.1135	11.3897	-1.94356	-1.98229	pilY2	100	5890679	287.DR97_1859	pilY2	turquoise	VF		Adherence	Type IV pili biosynthesis	annotation not available	https://smart.embl.de/smart/DDvec.cgi?smart=115:Pfam_Fimbrial_PilY2(1|115)+
	Down	PaeAG1_06104	25.1682	23.2874	20.7448	16.2009	18.4987	10.8907	8.47825	9.31811	11.3897		-1.23761	pilQ	100	6522937	287.DR97_2395	pilQ	turquoise	VF		Adherence	Type IV pili biosynthesis	IV_pilus_PilQ: type IV pilus secretin PilQ family protein	https://smart.embl.de/smart/DDvec.cgi?smart=714:SIGNAL(1|23)+Pfam_AMIN(30|123)+STN(306|354)+Pfam_Secretin_N(379|449)+Pfam_Secretin(549|706)+
	Down	PaeAG1_06105	73.9637	75.4513	76.878	50.7628	57.8084	39.0249	27.1304	31.6816	37.9657		-1.2025	pilP	100	6525135	287.DR97_2396	DR97_2396	turquoise	VF		Adherence	Type IV pili biosynthesis	annotation not available	https://smart.embl.de/smart/DDvec.cgi?smart=174:SIGNAL(1|21)+Pfam_PilP(26|170)+
Others	Down	PaeAG1_00008	26.7091	23.2874	14.6434	6.48036	5.78084	9.07555	13.5652	13.9772	7.59313	-1.6152		glyS	100	9952	287.DR97_2961	glyS	blue					glyS: glycine--tRNA ligase, beta subunit	https://smart.embl.de/smart/DDvec.cgi?smart=684:Pfam_tRNA_synt_2f(6|546)+DALR_1(580|683)+
	Up	PaeAG1_00039	23.1137	19.5614	35.3883	89.645	72.8386	68.9742	44.0869	39.1361	49.3554	1.60141		PA0038	100	39708	287.DR97_2992	DR97_2992	blue					Dodecin flavoprotein	https://smart.embl.de/smart/DDvec.cgi?smart=71:Pfam_Dodecin(6|69)+
	Up	PaeAG1_00040	153.064	132.273	187.924	443.905	373.443	375.728	184.826	178.908	207.862	1.33961		PA0039	100	40113	287.DR97_2993	DR97_2993	blue					Uncharacterized protein	https://smart.embl.de/smart/DDvec.cgi?smart=73:SIGNAL(1|19)+Pfam_DUF1161(23|72)+
	Down	PaeAG1_00050	30.8182	28.8764	34.168	10.8006	9.24935	16.336	11.8696	7.45449	8.54227	-1.34063	-1.79883	BFV99_RS35515	88	70801	287.DR97_2995	DR97_2995	brown					Hemagglutinin; adhes_NPXG: filamentous hemagglutinin family N-terminal domain protein	https://smart.embl.de/smart/DDvec.cgi?smart=3521:SIGNAL(1|27)+Haemagg_act(47|168)+Pfam_Fil_haemagg(215|293)+Pfam_Fil_haemagg(294|414)+Pfam_Fil_haemagg(405|460)+Pfam_Fil_haemagg(463|540)+Pfam_Fil_haemagg(531|596)+Pfam_Fil_haemagg(588|699)+Pfam_Fil_haemagg(697|769)+Pfam_Fil_haemagg(821|873)+Pfam_Fil_haemagg(866|993)+Pfam_Fil_haemagg(1039|1181)+Pfam_Fil_haemagg(1241|1299)+Pfam_Fil_haemagg(1306|1380)…
	Down	PaeAG1_00058	15.9227	14.904	8.54199	5.4003	3.46851	7.26044	3.3913	3.72725	2.84742		-2.0223	PA0046	100	81122	287.DR97_3003	DR97_3003	turquoise					annotation not available	https://smart.embl.de/smart/DDvec.cgi?smart=117:SIGNAL(1|22)+Pfam_DUF4810(26|108)+
	Up	PaeAG1_00071	5.65001	4.65749	4.88114	35.642	24.2795	21.7813	10.1739	13.9772	19.932	2.3961	1.55331	osmC	100	92529	287.DR97_3016	osmC	blue					osmo_induc_OsmC: peroxiredoxin, OsmC subfamily protein	https://smart.embl.de/smart/DDvec.cgi?smart=141:Pfam_OsmC(38|138)+
	Up	PaeAG1_00072	2.56818	2.79449	3.66085	15.1208	10.4055	9.9831	6.7826	7.45449	9.49142	2.02369		PA0060	99	93065	287.DR97_3017	DR97_3017	blue					Putative secreted protein	https://smart.embl.de/smart/DDvec.cgi?smart=77:SIGNAL(1|19)+Pfam_DUF1161(24|74)+
	Up	PaeAG1_00120	3.59546	2.79449	3.66085	11.8807	13.874	9.9831	8.47825	8.3863	9.49142	1.8127		coIII	100	149505	287.DR97_3065	coIII	blue					annotation not available	https://smart.embl.de/smart/DDvec.cgi?smart=295:Pfam_COX3(4|295)+
	Up	PaeAG1_00121	4.62273	4.65749	4.88114	14.0408	15.0302	11.7982	8.47825	9.31811	12.3388	1.52898		PA0109	100	150408	287.DR97_3066	DR97_3066	blue					Twin transmembrane helix small protein	https://smart.embl.de/smart/DDvec.cgi?smart=69:Pfam_DUF2909(2|61)+
	Up	PaeAG1_00122	6.16364	7.45198	6.10142	29.1616	31.2166	17.2435	15.2609	21.4317	31.3217	1.97068	1.83038	PA0110	99	150633	287.DR97_3067	DR97_3067	blue					annotation not available	https://smart.embl.de/smart/DDvec.cgi?smart=243:Pfam_SURF1(16|217)+
	Up	PaeAG1_00134	3.59546	4.65749	3.66085	10.8006	12.7179	8.16799	18.6522	26.0907	31.3217		2.71755	PA0122	100	160742	287.DR97_3079	DR97_3079	turquoise					annotation not available	https://smart.embl.de/smart/DDvec.cgi?smart=136:Pfam_Aegerolysin(4|135)+
	Up	PaeAG1_00136	5.13637	5.58898	4.88114	12.9607	9.24935	13.6133	13.5652	14.909	14.2371		1.45693	PA0124	99	162392	287.DR97_3081	DR97_3081	turquoise					annotation not available	https://smart.embl.de/smart/DDvec.cgi?smart=93:Pfam_ParE_toxin(3|91)+
	Down	PaeAG1_00142	33.9	32.6024	23.1854	5.4003	3.46851	4.53777	6.7826	4.65906	3.79657	-2.75379	-2.64381	PA0130	100	166386	287.DR97_3087	iolA2	yellow					MMSDH: methylmalonate-semialdehyde dehydrogenase	https://smart.embl.de/smart/DDvec.cgi?smart=497:Pfam_Aldedh(12|477)+
	Down	PaeAG1_00144	44.1728	45.6434	50.0317	8.64048	8.09318	7.26044	11.8696	7.45449	6.64399	-2.54284	-2.49585	PA0132	100	168250	287.DR97_3089	aptA	brown					annotation not available	https://smart.embl.de/smart/DDvec.cgi?smart=448:Pfam_Aminotran_3(25|444)+
	Down	PaeAG1_00188	144.332	143.451	126.91	74.5241	86.7127	73.5119	39	45.6588	64.5416		-1.45434	PA0177	100	220470	287.DR97_3133	DR97_3133	turquoise					annotation not available	https://smart.embl.de/smart/DDvec.cgi?smart=161:CheW(11|148)+
	Up	PaeAG1_00216	19.5182	21.4244	7.32171	14.0408	19.6549	12.7058	28.8261	28.8862	47.4571		1.08566	mdcC	100	251990	287.DR97_3167	mdcC	turquoise					Malonate decarboxylase acyl carrier protein; Subunit of malonate decarboxylase, it is an acyl carrier protein to which acetyl and malonyl thioester residues are bound via a 2'-(5''-phosphoribosyl)-3'-dephospho-CoA prosthetic group and turn over during the catalytic mechanism	https://smart.embl.de/smart/DDvec.cgi?smart=99:Pfam_ACP(15|96)+
	Up	PaeAG1_00217	15.4091	16.7669	4.88114	9.72054	11.5617	8.16799	25.4348	26.0907	28.4742		1.04669	mdcD	100	252282	287.DR97_3168	mdcD	turquoise					Malonate_beta: malonate decarboxylase, beta subunit	https://smart.embl.de/smart/DDvec.cgi?smart=287:Pfam_Carboxyl_trans(13|265)+
	Up	PaeAG1_00287	8.21819	7.45198	9.76228	29.1616	20.811	25.4115	16.9565	15.8408	18.9828	1.58739		BFV99_RS34285		332995		PaeAG1_00287	blue
	Up	PaeAG1_00314	4.62273	3.72599	6.10142	14.0408	13.874	11.7982	10.1739	10.2499	11.3897	1.48275		PA1773		364449		PaeAG1_00314	blue
	Down	PaeAG1_00378	141.25	124.821	103.724	68.0438	68.214	58.9911	55.9565	60.5677	44.6097		-1.21272	PA0306	100	430088	287.DR97_3269	gadX	turquoise					annotation not available	https://smart.embl.de/smart/DDvec.cgi?smart=350:Pfam_Arabinose_bd(28|212)+HTH_ARAC(254|335)+
	Up	PaeAG1_00389	4.1091	3.72599	4.88114	11.8807	11.5617	15.4284	8.47825	9.31811	10.4406	1.63968		PA0315	100	438041	287.DR97_3279	DR97_3279	blue					Rod shape-determining protein RodA	https://smart.embl.de/smart/DDvec.cgi?smart=145:SIGNAL(1|19)+Pfam_DUF4399(54|145)+
	Up	PaeAG1_00431	9.24546	5.58898	9.76228	41.0423	28.9042	34.4871	16.9565	14.909	19.932	2.07819		pfpI	100	483579	287.DR97_3321	pfpI	blue					pfpI: intracellular protease, PfpI family protein	https://smart.embl.de/smart/DDvec.cgi?smart=179:Pfam_DJ-1_PfpI(8|176)+
	Down	PaeAG1_00450	33.3864	36.3284	23.1854	11.8807	10.4055	14.5209	16.9565	19.568	14.2371	-1.34136		ftsY	121	501612	287.DR97_3340	ftsY	blue					Signal recognition particle receptor FtsY; Involved in targeting and insertion of nascent membrane proteins into the cytoplasmic membrane. Acts as a receptor for the complex formed by the signal recognition particle (SRP) and the ribosome-nascent chain (RNC). Interaction with SRP-RNC leads to the transfer of the RNC complex to the Sec translocase for insertion into the membrane, the hydrolysis of…	https://smart.embl.de/smart/DDvec.cgi?smart=450:SRP54_N(148|229)+SRP54(244|445)+
	Up	PaeAG1_00453	17.9773	23.2874	26.8463	51.8429	41.6221	43.5626	57.6521	62.4314	51.2536	1.04856	1.37059	rpoH	100	504750	287.DR97_3343	rpoH	turquoise					rpoH_proteo: alternative sigma factor RpoH	https://smart.embl.de/smart/DDvec.cgi?smart=284:Pfam_Sigma70_r1_2(17|42)+Pfam_Sigma70_r2(54|124)+Pfam_Sigma70_r4(229|280)+
	Down	PaeAG1_00479	28.7637	28.8764	13.4231	10.8006	12.7179	10.8907	10.1739	11.1817	11.3897		-1.14458	PA0401	100	527486	287.DR97_3369	pyrC'	yellow					Multifunctional complex type domain protein; pyrC_multi: dihydroorotase, multifunctional complex type domain protein	https://smart.embl.de/smart/DDvec.cgi?smart=423:Pfam_Amidohydro_3(325|421)+
	Up	PaeAG1_00522	1.02727	0.931497	0	7.56042	9.24935	8.16799	10.1739	12.1135	8.54227	3.43384	3.74232	PA0446	100	583969	287.DR97_3412	bbsF_1	turquoise					annotation not available	https://smart.embl.de/smart/DDvec.cgi?smart=407:Pfam_CoA_transf_3(5|383)+
	Up	PaeAG1_00523	2.56818	2.79449	3.66085	44.2824	54.3399	60.8062	71.2173	72.6813	53.1519	4.20722	4.50276	gcdH	100	585312	287.DR97_3413	Gcdh	turquoise					Glutaryl-CoA dehydrogenase, mitochondrial; acyl-CoA dehydrogenase, N-terminal domain protein	https://smart.embl.de/smart/DDvec.cgi?smart=393:Pfam_Acyl-CoA_dh_N(20|132)+Pfam_Acyl-CoA_dh_M(136|227)+Pfam_Acyl-CoA_dh_2(253|376)+
	Down	PaeAG1_00532	497.714	384.708	1525.36	319.698	390.785	294.048	318.782	224.567	238.235		-1.6235	PA0456	100	597369	287.DR97_3422	cspB	brown					annotation not available	https://smart.embl.de/smart/DDvec.cgi?smart=69:CSP(5|68)+
	Up	PaeAG1_00573	8.21819	8.38347	9.76228	19.4411	19.6549	11.7982	20.3478	19.568	18.9828		1.17428	PA0495	99	636955	287.DR97_3463	DR97_3463	turquoise					annotation not available	https://smart.embl.de/smart/DDvec.cgi?smart=292:AHS1(5|226)+
	Down	PaeAG1_00608	29.7909	30.7394	17.084	8.64048	6.93701	5.44533	3.3913	6.52268	8.54227	-1.92146	-2.01751	BFV99_RS32615	100	671265	287.DR97_3498	DR97_3498	turquoise					Uncharacterized protein	http://smart.embl.de/smart/DDt.cgi?smart=78:
	Up	PaeAG1_00632	6.67728	5.58898	6.10142	22.6813	19.6549	20.8738	13.5652	13.9772	16.1354	1.76525	1.24134	PA0553	100	694960	287.DR97_3522	DR97_3522	blue					Putative secreted protein	https://smart.embl.de/smart/DDvec.cgi?smart=66:SIGNAL(1|20)+
	Down	PaeAG1_00641	19.0046	18.6299	46.3708	9.72054	11.5617	21.7813	13.5652	11.1817	9.49142		-1.27677	PA0563	100	701425	287.DR97_3531	yhaI	brown					annotation not available	https://smart.embl.de/smart/DDvec.cgi?smart=117:Pfam_DUF805(12|113)+
	Up	PaeAG1_00645	10.7864	7.45198	13.4231	31.3217	25.4357	35.3946	15.2609	15.8408	15.1863	1.56377		PA0567	100	704016	287.DR97_3535	DR97_3535	blue					annotation not available	https://smart.embl.de/smart/DDvec.cgi?smart=52:Pfam_Pmp3(2|50)+
	Down	PaeAG1_00659	10.7864	11.178	7.32171	2.16012	2.31234	2.72266	3.3913	3.72725	1.89828	-2.0388		PA0578	99	722517	287.DR97_3547	DR97_3547	blue					annotation not available	https://smart.embl.de/smart/DDvec.cgi?smart=149:Pfam_YqeY(5|147)+
	Down	PaeAG1_00660	86.8046	60.5473	157.417	22.6813	24.2795	58.0835	35.6087	31.6816	18.9828	-1.51029	-1.8316	rpsU	100	723036	287.DR97_3548	rpsU	brown					S21p: ribosomal protein S21; Belongs to the bacterial ribosomal protein bS21 family	https://smart.embl.de/smart/DDvec.cgi?smart=71:Pfam_Ribosomal_S21(3|57)+
	Down	PaeAG1_00719	34.4137	32.6024	51.252	11.8807	11.5617	14.5209	15.2609	13.0454	11.3897	-1.60913	-1.57915	vfr	100	779139	287.DR97_3605	vfr	brown					annotation not available	https://smart.embl.de/smart/DDvec.cgi?smart=214:cNMP(3|126)+HTH_CRP(164|212)+
	Down	PaeAG1_00744	44.6864	49.3694	91.5214	23.7613	27.7481	39.0249	44.0869	27.9543	20.8811	-1.00162	-1.01815			803068		PaeAG1_00744	brown
	Down	PaeAG1_00745	49.8228	54.9583	93.9619	23.7613	30.0604	39.0249	42.3913	26.0907	20.8811	-1.06792	-1.17951			803179		PaeAG1_00745	brown
	Down	PaeAG1_00746	40.5773	42.8489	64.6751	15.1208	20.811	27.2266	32.2174	15.8408	13.288	-1.19909	-1.33192			803272		PaeAG1_00746	brown
	Down	PaeAG1_00750	42.6319	41.9174	59.794	22.6813	24.2795	35.3946	25.4348	23.2953	20.8811		-1.04806	nusG	100	805234	287.DR97_3636	nusG	brown					Transcription termination/antitermination protein NusG; Participates in transcription elongation, termination and antitermination	https://smart.embl.de/smart/DDvec.cgi?smart=159:NGN(2|93)+KOW(105|132)+
	Down	PaeAG1_00752	79.6137	74.5198	46.3708	30.2417	26.5919	38.1173	39	39.1361	29.4234	-1.08891		rplA	100	806261	287.DR97_3638	rplA	blue					50S ribosomal protein L1; Binds directly to 23S rRNA. The L1 stalk is quite mobile in the ribosome, and is involved in E site tRNA release	https://smart.embl.de/smart/DDvec.cgi?smart=231:Pfam_Ribosomal_L1(27|220)+
	Down	PaeAG1_00753	89.3728	81.9718	45.1505	28.0816	21.9672	47.1928	37.3043	37.2725	20.8811	-1.15636	-1.21572	rplJ	100	807155	287.DR97_3639	rplJ	blue					50S ribosomal protein L10; Forms part of the ribosomal stalk, playing a central role in the interaction of the ribosome with GTP-bound translation factors	https://smart.embl.de/smart/DDvec.cgi?smart=166:Pfam_Ribosomal_L10(3|101)+
	Down	PaeAG1_00758	81.6683	78.2458	46.3708	23.7613	21.9672	34.4871	42.3913	50.3178	30.3725	-1.36796		rpsG	100	817285	287.DR97_3644	rpsG	blue					30S ribosomal protein S7; One of the primary rRNA binding proteins, it binds directly to 16S rRNA where it nucleates assembly of the head domain of the 30S subunit. Is located at the subunit interface close to the decoding center, probably blocks exit of the E-site tRNA	https://smart.embl.de/smart/DDvec.cgi?smart=156:Pfam_Ribosomal_S7(1|149)+
	Down	PaeAG1_00759	97.591	89.4237	63.4548	36.722	34.6851	50.8231	55.9565	52.1814	37.0165	-1.04031		fusA1	100	817786	287.DR97_3645	fusA1	blue					Elongation factor G; Catalyzes the GTP-dependent ribosomal translocation step during translation elongation. During this step, the ribosome changes from the pre-translocational (PRE) to the post- translocational (POST) state as the newly formed A-site-bound peptidyl-tRNA and P-site-bound deacylated tRNA move to the P and E sites, respectively. Catalyzes the coordinated movement of the two tRNA mo…	https://smart.embl.de/smart/DDvec.cgi?smart=706:Pfam_GTP_EFTU(8|288)+Pfam_GTP_EFTU_D2(331|398)+Pfam_EFG_II(411|485)+EFG_IV(487|612)+EFG_C(614|701)+
	Down	PaeAG1_00762	114.541	106.191	62.2345	27.0015	26.5919	45.3777	47.4782	51.2496	28.4742	-1.51644	-1.17795	rplC	100	821681	287.DR97_3648	rplC	blue					50S ribosomal protein L3; One of the primary rRNA binding proteins, it binds directly near the 3'-end of the 23S rRNA, where it nucleates assembly of the 50S subunit	https://smart.embl.de/smart/DDvec.cgi?smart=211:Pfam_Ribosomal_L3(8|186)+
	Down	PaeAG1_00763	537.264	484.379	257.48	113.406	102.899	176.973	178.043	202.203	111.05	-1.70141	-1.38689	rplD	100	822330	287.DR97_3649	rplD	blue					50S ribosomal protein L4; Forms part of the polypeptide exit tunnel	https://smart.embl.de/smart/DDvec.cgi?smart=200:Pfam_Ribosomal_L4(11|198)+
	Down	PaeAG1_00764	89.8865	80.1088	57.3534	23.7613	20.811	32.672	44.0869	37.2725	23.7285	-1.55972	-1.15773	rplW	100	822929	287.DR97_3650	rplW	blue					50S ribosomal protein L23; One of the early assembly proteins it binds 23S rRNA. One of the proteins that surrounds the polypeptide exit tunnel on the outside of the ribosome. Forms the main docking site for trigger factor binding to the ribosome	https://smart.embl.de/smart/DDvec.cgi?smart=99:Pfam_Ribosomal_L23(8|94)+
	Down	PaeAG1_00765	77.5592	66.1363	36.6085	18.361	16.1864	24.504	28.8261	27.9543	18.0337	-1.62275	-1.31243	rplB	100	823240	287.DR97_3651	rplB	blue					rplB_bact: ribosomal protein L2	https://smart.embl.de/smart/DDvec.cgi?smart=273:Ribosomal_L2(42|118)+Ribosomal_L2_C(124|252)+
	Down	PaeAG1_00766	110.432	95.0127	61.0142	32.4018	27.7481	48.1004	44.0869	48.4542	33.22	-1.30372	-1.10466	rpsS	100	824078	287.DR97_3652	rpsS	blue					30S ribosomal protein S19; Protein S19 forms a complex with S13 that binds strongly to the 16S ribosomal RNA	https://smart.embl.de/smart/DDvec.cgi?smart=91:Pfam_Ribosomal_S19(3|83)+
	Down	PaeAG1_00767	93.4819	80.1088	56.1331	30.2417	26.5919	45.3777	42.3913	41.9315	29.4234	-1.17244	-1.04386	rplV	100	824366	287.DR97_3653	rplV	blue					50S ribosomal protein L22; The globular domain of the protein is located near the polypeptide exit tunnel on the outside of the subunit, while an extended beta-hairpin is found that lines the wall of the exit tunnel in the center of the 70S ribosome	https://smart.embl.de/smart/DDvec.cgi?smart=110:Pfam_Ribosomal_L22(5|108)+
	Down	PaeAG1_00768	70.8819	63.3418	39.0491	24.8414	23.1234	35.3946	33.913	35.4088	21.8303	-1.06628		rpsC	110	824711	287.DR97_3654	rpsC	blue					rpsC_bact: ribosomal protein S3; Belongs to the universal ribosomal protein uS3 family	https://smart.embl.de/smart/DDvec.cgi?smart=228:KH(60|125)+
	Down	PaeAG1_00770	63.691	54.9583	41.4897	22.6813	19.6549	28.1342	37.3043	33.5452	21.8303	-1.19365		rpmC	100	825822	287.DR97_3656	rpmC	blue					L29: ribosomal protein L29; Belongs to the universal ribosomal protein uL29 family	https://smart.embl.de/smart/DDvec.cgi?smart=63:Pfam_Ribosomal_L29(4|60)+
	Down	PaeAG1_00776	116.082	104.328	108.605	41.0423	36.9974	74.4195	79.6956	67.0904	35.1182	-1.09935		rpsH	100	828069	287.DR97_3662	rpsH	blue					30S ribosomal protein S8; One of the primary rRNA binding proteins, it binds directly to 16S rRNA central domain where it helps coordinate assembly of the platform of the 30S subunit	https://smart.embl.de/smart/DDvec.cgi?smart=130:Pfam_Ribosomal_S8(5|130)+
	Down	PaeAG1_00777	106.323	100.602	69.5562	28.0816	24.2795	39.0249	52.5652	51.2496	28.4742	-1.59666	-1.0936	rplF	100	828473	287.DR97_3663	rplF	blue					50S ribosomal protein L6; This protein binds to the 23S rRNA, and is important in its secondary structure. It is located near the subunit interface in the base of the L7/L12 stalk, and near the tRNA binding site of the peptidyltransferase center	https://smart.embl.de/smart/DDvec.cgi?smart=177:Pfam_Ribosomal_L6(11|82)+Pfam_Ribosomal_L6(90|165)+
	Down	PaeAG1_00778	95.5365	86.6292	48.8114	23.7613	21.9672	36.3022	37.3043	41.9315	26.576	-1.49866	-1.15031	rplR	100	829017	287.DR97_3664	rplR	blue					50S ribosomal protein L18; This is one of the proteins that binds and probably mediates the attachment of the 5S RNA into the large ribosomal subunit, where it forms part of the central protuberance	https://smart.embl.de/smart/DDvec.cgi?smart=116:Pfam_Ribosomal_L18p(2|116)+
	Down	PaeAG1_00779	98.6183	93.1497	52.4723	30.2417	26.5919	41.7475	44.0869	48.4542	33.22	-1.3157		rpsE	100	829371	287.DR97_3665	rpsE	blue					30S ribosomal protein S5; Located at the back of the 30S subunit body where it stabilizes the conformation of the head with respect to the body; Belongs to the universal ribosomal protein uS5 family	https://smart.embl.de/smart/DDvec.cgi?smart=166:Pfam_Ribosomal_S5(12|76)+Pfam_Ribosomal_S5_C(87|158)+
	Down	PaeAG1_00780	104.782	100.602	64.6751	31.3217	26.5919	41.7475	52.5652	54.0451	32.2708	-1.44068		rpmD	100	829874	287.DR97_3666	rpmD	blue					rpmD_bact: ribosomal protein L30	https://smart.embl.de/smart/DDvec.cgi?smart=58:Pfam_Ribosomal_L30(4|53)+
	Down	PaeAG1_00781	85.7774	83.8347	48.8114	27.0015	24.2795	35.3946	44.0869	42.8633	27.5251	-1.3408		rplO	100	830054	287.DR97_3667	rplO	blue					50S ribosomal protein L15; Binds to the 23S rRNA	https://smart.embl.de/smart/DDvec.cgi?smart=144:Pfam_Ribosomal_L27A(27|143)+
	Down	PaeAG1_00785	85.7774	76.3828	36.6085	20.5211	19.6549	29.9493	28.8261	32.6134	20.8811	-1.51466	-1.30012	rpsK	100	832468	287.DR97_3671	rpsK	blue					30S ribosomal protein S11; Located on the platform of the 30S subunit, it bridges several disparate RNA helices of the 16S rRNA. Forms part of the Shine-Dalgarno cleft in the 70S ribosome	https://smart.embl.de/smart/DDvec.cgi?smart=129:Pfam_Ribosomal_S11(19|128)+
	Down	PaeAG1_00786	81.6683	74.5198	47.5911	24.8414	23.1234	31.7644	42.3913	38.2043	21.8303	-1.36312	-1.03705	rpsD	100	832874	287.DR97_3672	rpsD	blue					30S ribosomal protein S4; One of the primary rRNA binding proteins, it binds directly to 16S rRNA where it nucleates assembly of the body of the 30S subunit	https://smart.embl.de/smart/DDvec.cgi?smart=206:Ribosomal_S4(3|95)+S4(96|160)+
	Down	PaeAG1_00787	86.8046	78.2458	65.8954	30.2417	28.9042	39.0249	49.1739	44.7269	26.576	-1.23655		rpoA	100	833517	287.DR97_3673	rpoA	blue					DNA-directed RNA polymerase subunit alpha; DNA-dependent RNA polymerase catalyzes the transcription of DNA into RNA using the four ribonucleoside triphosphates as substrates	https://smart.embl.de/smart/DDvec.cgi?smart=333:RPOLD(23|233)+Pfam_RNA_pol_A_CTD(242|308)+
	Up	PaeAG1_00884	60.0955	45.6434	61.0142	87.4848	76.3072	88.9404	101.739	117.408	190.777		1.3079	PA4141		956024		PaeAG1_00884	turquoise
	Up	PaeAG1_00886	24.1409	13.9725	36.6085	84.2447	72.8386	88.0328	30.5217	37.2725	37.9657	1.74632		PA4139		958557		PaeAG1_00886	blue
	Up	PaeAG1_00973	15.9227	11.178	18.3043	34.5619	35.8412	26.3191	22.0435	19.568	23.7285	1.08982		BFV99_RS30745	71	1036408	287.DR97_3763	DR97_3763	blue					Uncharacterized protein	http://smart.embl.de/smart/DDt.cgi?smart=73:
	Down	PaeAG1_01014	15.9227	15.8355	17.084	3.24018	4.62468	4.53777	5.08695	4.65906	4.74571	-1.96953	-1.75864	PA4072	99	1081375	287.DR97_3795	DR97_3795	brown					annotation not available	https://smart.embl.de/smart/DDvec.cgi?smart=496:Pfam_AA_permease(19|397)+
	Down	PaeAG1_01103	81.1546	87.5607	47.5911	36.722	40.4659	35.3946	27.1304	30.7498	35.1182		-1.21899	PA3982	100	1167973	287.DR97_3883	ybeY	turquoise					Endoribonuclease YbeY; Single strand-specific metallo-endoribonuclease involved in late-stage 70S ribosome quality control and in maturation of the 3' terminus of the 16S rRNA	https://smart.embl.de/smart/DDvec.cgi?smart=160:Pfam_UPF0054(14|142)+
	Down	PaeAG1_01129	122.246	120.163	192.805	75.6042	67.0578	107.091	71.2173	70.8177	73.0839		-1.00516	BFV99_RS29675		1193593		PaeAG1_01129	brown
	Down	PaeAG1_01130	259.9	211.45	331.918	69.1238	63.5893	141.579	71.2173	56.8405	55.0502	-1.53846	-2.14337	BFV99_RS29670		1194242		PaeAG1_01130	brown
	Down	PaeAG1_01131	868.56	642.733	1151.95	611.314	490.216	892.126	354.391	310.293	348.335		-1.39452	BFV99_RS29665		1195101		PaeAG1_01131	turquoise
	Down	PaeAG1_01132	15.4091	11.178	24.4057	3.24018	3.46851	6.35288	5.08695	3.72725	2.84742	-1.90671	-2.16211	BFV99_RS29660		1196136		PaeAG1_01132	brown
	Up	PaeAG1_01143	21.5728	17.6984	41.4897	61.5634	49.7153	49.008	47.4782	40.0679	42.7114	1.03837		BFV99_RS29600		1203950		PaeAG1_01143	yellow
	Up	PaeAG1_01144	9.24546	8.38347	13.4231	28.0816	23.1234	18.1511	20.3478	14.909	19.932	1.19075		BFV99_RS29595		1204206		PaeAG1_01144	blue
	Down	PaeAG1_01152	53.4182	40.0544	91.5214	45.3625	39.3097	50.8231	28.8261	24.2271	33.22		-1.07992	BFV99_RS29530		1212378		PaeAG1_01152	turquoise
	Down	PaeAG1_01153	20.0318	14.904	28.0666	18.361	16.1864	20.8738	10.1739	7.45449	9.49142		-1.21697	BFV99_RS29550		1214132		PaeAG1_01153	turquoise
	Up	PaeAG1_01156	7.19092	8.38347	10.9826	18.361	16.1864	17.2435	22.0435	19.568	16.1354		1.15272	BFV99_RS29530		1218952		PaeAG1_01156	turquoise
	Up	PaeAG1_01157	106.323	80.1088	137.892	331.578	289.042	261.376	213.652	203.135	197.421	1.45127		BFV99_RS29525		1220679		PaeAG1_01157	blue
	Up	PaeAG1_01158	15.9227	11.178	21.9651	44.2824	36.9974	34.4871	22.0435	17.7044	20.8811	1.26188		BFV99_RS29520		1222699		PaeAG1_01158	blue
	Down	PaeAG1_01165	784.837	808.54	1230.05	421.223	306.385	562.684	303.521	249.725	237.285	-1.12625	-1.83892	BFV99_RS29485		1232695		PaeAG1_01165	turquoise
	Down	PaeAG1_01169	200.318	143.451	162.298	43.2024	35.8412	64.4364	39	28.8862	33.22	-1.81149	-2.34953	BFV99_RS29470		1236722		PaeAG1_01169	brown
	Up	PaeAG1_01189	7.70455	5.58898	7.32171	20.5211	23.1234	23.5964	11.8696	10.2499	14.2371	1.68911		BFV99_RS29355		1258540		PaeAG1_01189	blue
	Up	PaeAG1_01190	7.70455	6.52048	9.76228	29.1616	21.9672	30.8569	18.6522	19.568	21.8303	1.80404	1.35726	BFV99_RS29350		1260165		PaeAG1_01190	blue
	Up	PaeAG1_01199	2.05455	1.86299	1.22028	16.2009	12.7179	10.8907	8.47825	8.3863	9.49142	2.87347	2.28964	PA3952	90	1268002	287.DR97_3914	DR97_3914	brown					Uncharacterized protein	https://smart.embl.de/smart/DDvec.cgi?smart=229:Pfam_DUF2076(1|227)+
	Down	PaeAG1_01221	20.5455	20.4929	8.54199	6.48036	5.78084	7.26044	6.7826	10.2499	11.3897	-1.38186		cioA	100	1294945	287.DR97_3936	cioA	blue					annotation not available	https://smart.embl.de/smart/DDvec.cgi?smart=488:Pfam_Cyt_bd_oxida_I(9|439)+
	Up	PaeAG1_01229	4.62273	4.65749	3.66085	14.0408	11.5617	7.26044	10.1739	11.1817	14.2371		1.45323	PA3922	100	1305252	287.DR97_3944	DR97_3944	brown					Uncharacterized protein	https://smart.embl.de/smart/DDvec.cgi?smart=455:SIGNAL(1|24)+Pfam_DUF1329(85|450)+
	Down	PaeAG1_01330	26.7091	21.4244	30.5071	15.1208	13.874	25.4115	13.5652	14.909	9.49142		-1.05515	PA3822	100	1421169	287.DR97_4047	yajC	brown					yajC: preprotein translocase, YajC subunit	https://smart.embl.de/smart/DDvec.cgi?smart=112:YajC(22|104)+
	Up	PaeAG1_01333	13.8682	12.1095	17.084	62.6435	49.7153	39.9324	37.3043	37.2725	49.3554	1.83591	1.55374	PA3819	129	1424544	287.DR97_4050	ycfJ	blue					annotation not available	https://smart.embl.de/smart/DDvec.cgi?smart=182:TRANS(5|27)+Pfam_Rick_17kDa_Anti(72|113)+
	Down	PaeAG1_01345	55.4728	58.6843	53.6925	19.4411	18.4987	33.5795	30.5217	29.818	17.0845	-1.21274	-1.1406	ndk	100	1433613	287.DR97_4062	ndk	blue					Nucleoside diphosphate kinase; Major role in the synthesis of nucleoside triphosphates other than ATP. The ATP gamma phosphate is transferred to the NDP beta phosphate via a ping-pong mechanism, using a phosphorylated active-site intermediate	https://smart.embl.de/smart/DDvec.cgi?smart=143:NDK(3|140)+
	Down	PaeAG1_01361	46.2273	41.9174	70.7765	20.5211	20.811	25.4115	18.6522	18.6362	18.9828	-1.22464	-1.47682	PA3791	112	1450057	287.DR97_4078	DR97_4078	brown					Uncharacterized protein	https://smart.embl.de/smart/DDvec.cgi?smart=153:Pfam_DUF2946(12|149)+
	Down	PaeAG1_01362	24.1409	20.4929	13.4231	9.72054	6.93701	8.16799	8.47825	10.2499	7.59313	-1.26092		oprC	100	1450651	287.DR97_4079	oprC	yellow					Putative copper transport outer membrane porin OprC; tonB-copper: TonB-dependent copper receptor	https://smart.embl.de/smart/DDvec.cgi?smart=719:Pfam_Plug(71|177)+Pfam_TonB_dep_Rec(220|718)+
	Up	PaeAG1_01370	3.08182	4.65749	2.44057	8.64048	9.24935	6.35288	8.47825	11.1817	10.4406		1.58317	PA3782	100	1458218	287.DR97_4088	DR97_4088	brown					annotation not available	https://smart.embl.de/smart/DDvec.cgi?smart=312:Pfam_DJ-1_PfpI(1|169)+HTH_ARAC(224|307)+
	Down	PaeAG1_01468	26.1955	34.4654	14.6434	6.48036	6.93701	10.8907	11.8696	14.909	8.54227	-1.63129		rimM	100	1562936	287.DR97_4132	rimM	blue					Ribosome maturation factor RimM; An accessory protein needed during the final step in the assembly of 30S ribosomal subunit, possibly for assembly of the head region. Probably interacts with S19. Essential for efficient processing of 16S rRNA. May be needed both before and after RbfA during the maturation of 16S rRNA. It has affinity for free ribosomal 30S subunits but not for 70S ribosomes; Belo…	https://smart.embl.de/smart/DDvec.cgi?smart=178:Pfam_RimM(13|95)+Pfam_PRC(101|178)+
	Down	PaeAG1_01469	25.1682	28.8764	25.626	11.8807	10.4055	16.336	10.1739	12.1135	10.4406		-1.26827	trmD	99	1563479	287.DR97_4133	trmD	brown					tRNA (guanine-N(1)-)-methyltransferase; Specifically methylates guanosine-37 in various tRNAs; Belongs to the RNA methyltransferase TrmD family	https://smart.embl.de/smart/DDvec.cgi?smart=248:Pfam_tRNA_m1G_MT(22|222)+
	Up	PaeAG1_01480	1.02727	0.931497	1.22028	10.8006	8.09318	6.35288	5.08695	6.52268	7.59313	3.00214	2.64762	BFV99_RS27555	100	1574228	287.DR97_4144	DR97_4144	blue					DUF3509 domain-containing protein	https://smart.embl.de/smart/DDvec.cgi?smart=94:Pfam_DUF3509(3|90)+
	Down	PaeAG1_01557	60.6092	60.5473	40.2694	19.4411	17.3425	34.4871	30.5217	35.4088	19.932	-1.1744		rpsB	100	1664731	287.DR97_4283	rpsB	blue					rpsB_bact: ribosomal protein S2; Belongs to the universal ribosomal protein uS2 family	https://smart.embl.de/smart/DDvec.cgi?smart=246:Pfam_Ribosomal_S2(9|224)+
	Down	PaeAG1_01558	27.7364	27.9449	19.5246	9.72054	8.09318	16.336	16.9565	17.7044	9.49142	-1.13227		tsf	100	1665602	287.DR97_4284	tsf	blue					Elongation factor Ts; Associates with the EF-Tu.GDP complex and induces the exchange of GDP to GTP. It remains bound to the aminoacyl-tRNA.EF- Tu.GTP complex up to the GTP hydrolysis stage on the ribosome	https://smart.embl.de/smart/DDvec.cgi?smart=289:Pfam_EF_TS(73|267)+
	Down	PaeAG1_01561	38.5228	39.1229	19.5246	11.8807	12.7179	13.6133	13.5652	17.7044	15.1863	-1.37353	-1.07618	uppS	100	1667983	287.DR97_4287	uppS	yellow					Ditrans,polycis-undecaprenyl-diphosphate synthase ((2E,6E)-farnesyl-diphosphate specific); Catalyzes the sequential condensation of isopentenyl diphosphate (IPP) with (2E,6E)-farnesyl diphosphate (E,E-FPP) to yield (2Z,6Z,10Z,14Z,18Z,22Z,26Z,30Z,34E,38E)-undecaprenyl diphosphate (di-trans,octa-cis-UPP). UPP is the precursor of glycosyl carrier lipid in the biosynthesis of bacterial cell wall poly…	https://smart.embl.de/smart/DDvec.cgi?smart=251:Pfam_Prenyltransf(17|237)+
	Down	PaeAG1_01574	25.6818	25.1504	21.9651	9.72054	10.4055	11.7982	10.1739	10.2499	7.59313	-1.19334	-1.40292	accA	100	1684604	287.DR97_4300	accA	blue					Acetyl-coenzyme A carboxylase carboxyl transferase subunit alpha; Component of the acetyl coenzyme A carboxylase (ACC) complex. First, biotin carboxylase catalyzes the carboxylation of biotin on its carrier protein (BCCP) and then the CO(2) group is transferred by the carboxyltransferase to acetyl-CoA to form malonyl-CoA	https://smart.embl.de/smart/DDvec.cgi?smart=316:Pfam_Carboxyl_trans(25|291)+
	Down	PaeAG1_01576	20.5455	19.5614	13.4231	6.48036	6.93701	8.16799	10.1739	10.2499	7.59313	-1.32983		pyrG_1	100	1687123	287.DR97_4302	pyrG	blue					CTP synthase; Catalyzes the ATP-dependent amination of UTP to CTP with either L-glutamine or ammonia as the source of nitrogen. Regulates intracellular CTP levels through interactions with the four ribonucleotide triphosphates	https://smart.embl.de/smart/DDvec.cgi?smart=542:Pfam_CTP_synth_N(3|265)+Pfam_Peptidase_C26(358|516)+
	Down	PaeAG1_01577	12.3273	11.178	7.32171	2.16012	2.31234	3.63022	5.08695	3.72725	3.79657	-1.93777		kdsA	100	1688754	287.DR97_4303	kdsA	blue					2-dehydro-3-deoxyphosphooctonate aldolase; KDO8P_synth: 3-deoxy-8-phosphooctulonate synthase; Belongs to the KdsA family	https://smart.embl.de/smart/DDvec.cgi?smart=281:Pfam_DAHP_synth_1(2|274)+
	Up	PaeAG1_01591	5.65001	5.58898	6.10142	12.9607	11.5617	10.8907	15.2609	15.8408	17.0845		1.48993	rpoS	100	1700699	287.DR97_4317	rpoS	turquoise					rpoS_proteo: RNA polymerase sigma factor RpoS	https://smart.embl.de/smart/DDvec.cgi?smart=334:Pfam_Sigma70_r1_2(61|94)+Pfam_Sigma70_r2(99|169)+Pfam_Sigma70_r3(178|255)+Pfam_Sigma70_r4(267|320)+
	Down	PaeAG1_01629	42.1182	25.1504	24.4057	4.32024	3.46851	6.35288	3.3913	3.72725	3.79657	-2.70001	-3.08689	glpD	99	1741649	287.DR97_4355	glpD	blue					annotation not available	https://smart.embl.de/smart/DDvec.cgi?smart=512:Pfam_DAO(16|369)+Pfam_DAO_C(389|496)+
	Down	PaeAG1_01631	13.8682	12.1095	6.10142	1.08006	1.15617	1.81511	1.69565	0.931811	0.949142	-2.99964	-3.30395	glpK	100	1744427	287.DR97_4357	glpK1	yellow					Glycerol kinase; Key enzyme in the regulation of glycerol uptake and metabolism. Catalyzes the phosphorylation of glycerol to yield sn- glycerol 3-phosphate; Belongs to the FGGY kinase family	https://smart.embl.de/smart/DDvec.cgi?smart=505:Pfam_FGGY_N(9|256)+Pfam_FGGY_C(265|455)+
	Up	PaeAG1_01643	1.54091	1.86299	1.22028	8.64048	5.78084	5.44533	15.2609	18.6362	14.2371	2.07808	3.3678	mmsA	102	1755837	287.DR97_4369	mmsA1	turquoise					MMSDH: methylmalonate-semialdehyde dehydrogenase	https://smart.embl.de/smart/DDvec.cgi?smart=497:Pfam_Aldedh(13|477)+
	Up	PaeAG1_01644	1.02727	0.931497	1.22028	7.56042	4.62468	4.53777	10.1739	12.1135	12.3388	2.41111	3.4822	mmsB	100	1757346	287.DR97_4370	DR97_4370	turquoise					HIBADH: 3-hydroxyisobutyrate dehydrogenase; Belongs to the 3-hydroxyisobutyrate dehydrogenase family	https://smart.embl.de/smart/DDvec.cgi?smart=298:Pfam_NAD_binding_2(3|162)+Pfam_NAD_binding_11(165|294)+
	Down	PaeAG1_01683	19.0046	13.9725	14.6434	5.4003	8.09318	9.07555	5.08695	5.59087	6.64399		-1.46144	PA3532	100	1807411	287.DR97_4410	DR97_4410	turquoise					annotation not available	https://smart.embl.de/smart/DDvec.cgi?smart=383:Pfam_MFS_1(11|322)+TRANS(325|347)+TRANS(357|376)+
	Down	PaeAG1_01684	360.059	286.901	417.337	180.37	186.143	266.821	164.478	157.476	172.744		-1.10363	bfrB	99	1808629	287.DR97_4411	bfr3	turquoise					Bacterioferritin; Iron-storage protein, whose ferroxidase center binds Fe(2+) ions, oxidizes them by dioxygen to Fe(3+), and participates in the subsequent Fe(3+) oxide mineral core formation within the central cavity of the protein complex	https://smart.embl.de/smart/DDvec.cgi?smart=158:Pfam_Ferritin(8|144)+
	Up	PaeAG1_01686	14.8955	14.904	10.9826	24.8414	24.2795	18.1511	39	41.9315	29.4234		1.40266	PA3529	100	1809796	287.DR97_4413	tsaA	turquoise					Alkyl hydroperoxide reductase; C-terminal domain of 1-Cys peroxiredoxin family protein	https://smart.embl.de/smart/DDvec.cgi?smart=200:Pfam_AhpC-TSA(5|140)+Pfam_1-cysPrx_C(160|195)+
	Down	PaeAG1_01687	29.2773	29.8079	20.7448	7.56042	9.24935	8.16799	11.8696	12.1135	9.49142	-1.69839	-1.28268	rnt	100	1810577	287.DR97_4414	rnt	blue					Ribonuclease T; Trims short 3' overhangs of a variety of RNA species, leaving a one or two nucleotide 3' overhang. Responsible for the end-turnover of tRNA: specifically removes the terminal AMP residue from uncharged tRNA (tRNA-C-C-A). Also appears to be involved in tRNA biosynthesis	https://smart.embl.de/smart/DDvec.cgi?smart=224:EXOIII(30|215)+
	Down	PaeAG1_01691	42.1182	29.8079	82.9794	30.2417	32.3727	28.1342	22.0435	21.4317	21.8303		-1.21982	gloA1	100	1814819	287.DR97_4418	gloA1	turquoise					Lactoylglutathione lyase; Catalyzes the conversion of hemimercaptal, formed from methylglyoxal and glutathione, to S-lactoylglutathione	https://smart.embl.de/smart/DDvec.cgi?smart=128:Pfam_Glyoxalase_4(4|112)+
	Up	PaeAG1_01701	4.1091	4.65749	7.32171	14.0408	11.5617	15.4284	15.2609	15.8408	15.1863	1.43733	1.605	PA3496	100	1828855	287.DR97_4428	DR97_4428	yellow					Leucyl-tRNA synthetase	http://smart.embl.de/smart/DDt.cgi?smart=59:
	Up	PaeAG1_01733	5.13637	4.65749	2.44057	14.0408	12.7179	11.7982	18.6522	15.8408	16.1354	1.56662	1.94878	PA3461	100	1864705	287.DR97_4460	pepA_4	brown					annotation not available	https://smart.embl.de/smart/DDvec.cgi?smart=398:Pfam_Peptidase_M20(167|348)+
	Up	PaeAG1_01778	19.0046	18.6299	7.32171	30.2417	39.3097	26.3191	33.913	32.6134	42.7114	1.0172	1.22044	PA3417	100	1910452	287.DR97_4504	pdhA	brown					Uncharacterized protein; PDH_E1_alph_x: pyruvate dehydrogenase (acetyl-transferring) E1 component, alpha subunit	https://smart.embl.de/smart/DDvec.cgi?smart=365:Pfam_DXP_synthase_N(134|216)+
	Up	PaeAG1_01826	2.56818	2.79449	1.22028	6.48036	4.62468	7.26044	10.1739	11.1817	9.49142		2.15581	PA3371	100	1954724	287.DR97_4551	DR97_4551	turquoise					annotation not available	https://smart.embl.de/smart/DDvec.cgi?smart=61:SIGNAL(1|19)+TRANS(27|49)+
	Up	PaeAG1_01827	3.08182	2.79449	2.44057	8.64048	5.78084	9.07555	13.5652	13.9772	11.3897		2.1862	PA3370	100	1954961	287.DR97_4552	DR97_4552	turquoise					Conserved hypothetical protein	https://smart.embl.de/smart/DDvec.cgi?smart=48:TRANS(2|24)+
	Up	PaeAG1_01828	3.59546	3.72599	3.66085	7.56042	5.78084	9.9831	15.2609	13.0454	9.49142		1.75847	PA3369	100	1955197	287.DR97_4553	DR97_4553	turquoise					Putative secreted protein	https://smart.embl.de/smart/DDvec.cgi?smart=92:SIGNAL(1|27)+
	Up	PaeAG1_01837	2.56818	1.86299	2.44057	8.64048	8.09318	6.35288	25.4348	34.477	41.7622		3.88437	lecB	100	1961661	287.DR97_4566	lecB	turquoise					annotation not available	https://smart.embl.de/smart/DDvec.cgi?smart=115:Pfam_PA-IIL(7|114)+
	Down	PaeAG1_01849	27.7364	30.7394	30.5071	19.4411	18.4987	12.7058	15.2609	14.909	14.2371		-1.0002	PA3349	100	1973208	287.DR97_4578	cheV	turquoise					annotation not available	https://smart.embl.de/smart/DDvec.cgi?smart=310:CheW(17|153)+REC(179|300)+
	Up	PaeAG1_01863	1.02727	0.931497	1.22028	6.48036	4.62468	4.53777	10.1739	11.1817	11.3897		3.39538	PA3335	99	1990231	287.DR97_4592	DR97_4592	turquoise					annotation not available	http://smart.embl.de/smart/DDt.cgi?smart=250:
	Up	PaeAG1_01864	1.54091	1.86299	1.22028	12.9607	9.24935	7.26044	16.9565	18.6362	21.8303	2.64241	3.62887	PA3334	100	1991101	287.DR97_4593	acpP_3	turquoise					annotation not available	https://smart.embl.de/smart/DDvec.cgi?smart=79:Pfam_PP-binding(7|73)+
	Up	PaeAG1_01866	6.67728	7.45198	3.66085	36.722	30.0604	19.9662	50.8695	66.1586	67.3891	2.21686	3.32957	PA3332	100	1992350	287.DR97_4595	DR97_4595	turquoise					Putative phzA/B-like protein PA3332	https://smart.embl.de/smart/DDvec.cgi?smart=141:Pfam_SnoaL_2(7|115)+
	Up	PaeAG1_01867	6.16364	6.52048	3.66085	28.0816	24.2795	19.0586	44.0869	51.2496	65.4908	2.06396	3.25784	PA3331	100	1992772	287.DR97_4596	CYP107B1	turquoise					P450 107B1; Belongs to the cytochrome P450 family	https://smart.embl.de/smart/DDvec.cgi?smart=418:Pfam_p450(262|377)+
	Up	PaeAG1_01868	0.513637	0.931497	0	6.48036	4.62468	2.72266	6.7826	10.2499	12.3388	3.12241	4.26667	PA3330	100	1994021	287.DR97_4597	DR97_4597	turquoise					annotation not available	https://smart.embl.de/smart/DDvec.cgi?smart=304:Pfam_KR(14|194)+
	Up	PaeAG1_01870	2.05455	1.86299	1.22028	19.4411	16.1864	14.5209	22.0435	30.7498	45.5588	3.2041	4.2107	PA3328	100	1996262	287.DR97_4599	hpxO_4	turquoise					annotation not available	https://smart.embl.de/smart/DDvec.cgi?smart=388:Pfam_NAD_binding_8(10|48)+
	Up	PaeAG1_01872	8.21819	10.2465	4.88114	8.64048	8.09318	6.35288	20.3478	20.4999	15.1863		1.21748	PA3326	100	2004965	287.DR97_4601	clpP2	turquoise					ATP-dependent Clp protease proteolytic subunit; Cleaves peptides in various proteins in a process that requires ATP hydrolysis. Has a chymotrypsin-like activity. Plays a major role in the degradation of misfolded proteins; Belongs to the peptidase S14 family	https://smart.embl.de/smart/DDvec.cgi?smart=201:Pfam_CLP_protease(13|193)+
	Up	PaeAG1_01889	156.659	139.725	135.452	481.707	331.82	250.485	232.304	271.157	366.369	1.29612	1.01154	PA3309	100	2024344	287.DR97_4618	DR97_4618	blue					annotation not available	https://smart.embl.de/smart/DDvec.cgi?smart=151:Pfam_Usp(1|149)+
	Up	PaeAG1_01894	194.668	342.791	252.599	869.448	617.394	555.424	466.304	747.313	803.923	1.3732	1.35907	PA1552.1	100	2029541	287.DR97_4623	DR97_4623	brown					annotation not available	https://smart.embl.de/smart/DDvec.cgi?smart=37:TRANS(7|29)+
	Up	PaeAG1_01926	1.02727	0.931497	1.22028	11.8807	10.4055	7.26044	6.7826	4.65906	6.64399	3.22764	2.50868	PA3274	100	2066263	287.DR97_4656	DR97_4656	blue					Putative secreted protein	https://smart.embl.de/smart/DDvec.cgi?smart=95:SIGNAL(1|21)+
	Down	PaeAG1_01934	643.073	484.379	1158.05	95.0453	124.866	147.931	208.565	125.795	115.795	-2.63149	-2.35464	capB	100	2081147	287.DR97_4665	DR97_4665	brown					annotation not available	https://smart.embl.de/smart/DDvec.cgi?smart=69:CSP(6|69)+
	Up	PaeAG1_01941	33.3864	36.3284	26.8463	91.8051	90.1812	82.5875	71.2173	82.9312	92.0667	1.43849	1.34768	BFV99_RS25180	100	2085688	287.DR97_4673	DR97_4673	brown					Uncharacterized protein	https://smart.embl.de/smart/DDvec.cgi?smart=143:Pfam_DUF1232(66|102)+
	Up	PaeAG1_01969	58.041	50.3008	89.0808	139.328	217.36	186.956	118.696	83.863	90.1685	1.47976		PA3235	100	2111556	287.DR97_4700	yjcH	blue					annotation not available	https://smart.embl.de/smart/DDvec.cgi?smart=103:Pfam_DUF485(10|99)+
	Up	PaeAG1_01971	4.62273	4.65749	3.66085	10.8006	15.0302	15.4284	10.1739	8.3863	11.3897	1.64965		PA3233	100	2113609	287.DR97_4702	DR97_4702	turquoise					annotation not available	https://smart.embl.de/smart/DDvec.cgi?smart=599:cNMP(11|127)+Pfam_CBS(146|201)+CBS(218|265)+Pfam_DUF294(289|421)+Pfam_DUF294_C(457|594)+
	Down	PaeAG1_02016	20.0318	18.6299	19.5246	4.32024	5.78084	5.44533	5.08695	4.65906	4.74571	-1.90633	-2.01874	PA3190	100	2154761	287.DR97_4746	DR97_4746	turquoise					annotation not available	https://smart.embl.de/smart/DDvec.cgi?smart=420:SIGNAL(1|25)+Pfam_SBP_bac_8(59|360)+
	Down	PaeAG1_02017	25.6818	26.0819	20.7448	5.4003	5.78084	6.35288	8.47825	8.3863	7.59313	-2.05442	-1.58679	PA3189	100	2156124	287.DR97_4747	ugpA	blue					annotation not available	https://smart.embl.de/smart/DDvec.cgi?smart=310:TRANS(31|53)+Pfam_BPD_transp_1(100|306)+
	Down	PaeAG1_02023	35.4409	35.3969	15.8637	9.72054	16.1864	11.7982	25.4348	20.4999	18.0337	-1.24567		zwf	100	2162614	287.DR97_4753	zwf1	blue					Glucose-6-phosphate 1-dehydrogenase; Catalyzes the oxidation of glucose 6-phosphate to 6- phosphogluconolactone	https://smart.embl.de/smart/DDvec.cgi?smart=489:Pfam_G6PD_N(12|184)+Pfam_G6PD_C(186|486)+
	Down	PaeAG1_02052	257.846	169.532	286.767	150.128	141.053	200.57	125.478	95.9766	108.202		-1.12322	BFV99_RS24615		2195394		PaeAG1_02052	turquoise
	Down	PaeAG1_02053	323.078	196.546	235.515	87.4848	69.3701	133.411	57.6521	43.7951	53.1519	-1.37718	-2.30457	BFV99_RS24610		2196437		PaeAG1_02053	turquoise
	Down	PaeAG1_02054	617.905	421.037	535.705	280.816	245.108	381.173	208.565	159.34	189.828		-1.50445	BFV99_RS24605		2197444		PaeAG1_02054	turquoise
	Down	PaeAG1_02060	29.2773	17.6984	42.71	15.1208	12.7179	21.7813	13.5652	8.3863	9.49142		-1.54329	BFV99_RS24580		2203980		PaeAG1_02060	turquoise
	Down	PaeAG1_02071	16.4364	14.904	18.3043	5.4003	5.78084	9.07555	6.7826	7.45449	5.69485		-1.31333	PA3139	97	2214713	287.DR97_4790	aspC	brown					annotation not available	https://smart.embl.de/smart/DDvec.cgi?smart=398:Pfam_Aminotran_1_2(28|394)+
	Up	PaeAG1_02088	6.67728	6.52048	6.10142	102.606	43.9344	48.1004	77.9999	88.5221	114.846	3.32055	3.8624	ibpA	100	2229490	287.DR97_4807	ibpB	brown					annotation not available	https://smart.embl.de/smart/DDvec.cgi?smart=149:Pfam_HSP20(42|140)+
	Down	PaeAG1_02102	65.2319	74.5198	43.9303	25.9214	23.1234	27.2266	22.0435	30.7498	22.7794	-1.27697	-1.27661	accD	100	2245082	287.DR97_4821	accD	yellow					Acetyl-coenzyme A carboxylase carboxyl transferase subunit beta; Component of the acetyl coenzyme A carboxylase (ACC) complex. Biotin carboxylase (BC) catalyzes the carboxylation of biotin on its carrier protein (BCCP) and then the CO(2) group is transferred by the transcarboxylase to acetyl-CoA to form malonyl- CoA; Belongs to the AccD/PCCB family	https://smart.embl.de/smart/DDvec.cgi?smart=290:Pfam_Carboxyl_trans(84|252)+
	Up	PaeAG1_02154	3.08182	3.72599	2.44057	20.5211	20.811	25.4115	15.2609	27.0225	19.932	2.83926	2.76586	PA3064	99	2304768	287.DR97_4872	pelA	turquoise					Uncharacterized protein	https://smart.embl.de/smart/DDvec.cgi?smart=948:TRANS(26|48)+Pfam_Glyco_hydro_114(53|293)+
	Up	PaeAG1_02169	771.996	528.159	766.339	2475.5	2122.73	1756.12	1409.09	1407.04	1701.81	1.61998	1.12853	rmf	100	2324040	287.DR97_4887	rmf	blue					annotation not available	https://smart.embl.de/smart/DDvec.cgi?smart=70:Pfam_RMF(1|54)+
	Down	PaeAG1_02210	20.0318	20.4929	34.168	10.8006	12.7179	11.7982	11.8696	12.1135	10.4406		-1.08677	PA3009	100	2369383	287.DR97_4928	DR97_4928	brown					ABC transporter ATP-binding protein	http://smart.embl.de/smart/DDt.cgi?smart=77:
	Up	PaeAG1_02213	8.21819	8.38347	6.10142	29.1616	18.4987	13.6133	16.9565	22.3635	37.0165	1.39442	1.75527	psrA	100	2370981	287.DR97_4931	psrA	brown					annotation not available	https://smart.embl.de/smart/DDvec.cgi?smart=233:Pfam_TetR_N(10|56)+
	Down	PaeAG1_02249	51.3637	48.4379	125.689	19.4411	19.6549	29.9493	27.1304	24.2271	16.1354	-1.67355	-1.74006	PA2971	100	2409694	287.DR97_4968	DR97_4968	brown					Metal-binding protein	https://smart.embl.de/smart/DDvec.cgi?smart=178:Pfam_DUF177(61|173)+
	Down	PaeAG1_02250	80.641	67.0678	218.431	44.2824	43.9344	71.6968	52.5652	47.5224	38.9148	-1.17328	-1.39053	rpmF	100	2410244	287.DR97_4969	rpmF	brown					rpmF_bact: ribosomal protein L32; Belongs to the bacterial ribosomal protein bL32 family	https://smart.embl.de/smart/DDvec.cgi?smart=60:Pfam_Ribosomal_L32p(2|56)+
	Down	PaeAG1_02252	15.4091	16.7669	8.54199	3.24018	3.46851	3.63022	3.3913	3.72725	2.84742	-2.00411	-2.06344	fabD	99	2411546	287.DR97_4971	fabD	yellow					fabD: malonyl CoA-acyl carrier protein transacylase	https://smart.embl.de/smart/DDvec.cgi?smart=312:Pfam_Acyl_transf_1(6|294)+
	Down	PaeAG1_02253	29.2773	29.8079	15.8637	12.9607	11.5617	9.9831	10.1739	11.1817	12.3388	-1.1569	-1.16962	fabG	100	2412507	287.DR97_4972	fabG	yellow					3oxo_ACP_reduc: 3-oxoacyl-[acyl-carrier-protein] reductase	https://smart.embl.de/smart/DDvec.cgi?smart=247:Pfam_adh_short(6|200)+
	Down	PaeAG1_02254	521.341	494.625	893.249	326.178	331.82	498.248	296.739	206.862	186.981		-1.47221	acpP	100	2413446	287.DR97_4973	acpP_1	turquoise					Acyl carrier protein; Carrier of the growing fatty acid chain in fatty acid biosynthesis	https://smart.embl.de/smart/DDvec.cgi?smart=78:Pfam_PP-binding_2(8|78)+
	Down	PaeAG1_02270	15.9227	19.5614	13.4231	5.4003	6.93701	8.16799	6.7826	7.45449	5.69485		-1.30464	PA2950	100	2428022	287.DR97_4989	fabV	blue					Enoyl-[acyl-carrier-protein] reductase [NADH]; Involved in the final reduction of the elongation cycle of fatty acid synthesis (FAS II). Catalyzes the reduction of a carbon-carbon double bond in an enoyl moiety that is covalently linked to an acyl carrier protein (ACP); Belongs to the TER reductase family	https://smart.embl.de/smart/DDvec.cgi?smart=398:Pfam_Eno-Rase_NADH_b(2|80)+Pfam_Enoyl_reductase(82|317)+Pfam_Eno-Rase_FAD_bd(323|386)+
	Up	PaeAG1_02284	2.05455	1.86299	2.44057	11.8807	10.4055	7.26044	10.1739	11.1817	11.3897	2.2248	2.39491	PA2937	100	2446357	287.DR97_5003	DR97_5003	blue					Uncharacterized protein	http://smart.embl.de/smart/DDt.cgi?smart=82:
	Up	PaeAG1_02339	17.4637	21.4244	13.4231	57.2432	40.4659	57.1759	35.6087	32.6134	44.6097	1.55585	1.09947	PA2883	100	2502650	287.DR97_5058	DR97_5058	brown					Uncharacterized protein	https://smart.embl.de/smart/DDvec.cgi?smart=55:Pfam_DUF2897(1|53)+
	Up	PaeAG1_02397	3.59546	3.72599	3.66085	14.0408	11.5617	7.26044	8.47825	10.2499	11.3897	1.57013		PA2827	100	2557663	287.DR97_5114	msrB	blue					annotation not available	https://smart.embl.de/smart/DDvec.cgi?smart=132:Pfam_SelR(10|129)+
	Down	PaeAG1_02409	17.9773	16.7669	12.2028	6.48036	5.78084	5.44533	5.08695	5.59087	5.69485	-1.43657	-1.53299	BFV99_RS22540	100	2569079	287.DR97_5465	DR97_5465	yellow					2A0601: heavy metal efflux pump, CzcA family protein	https://smart.embl.de/smart/DDvec.cgi?smart=1039:Pfam_ACR_tran(5|1036)+
	Down	PaeAG1_02436	26.7091	27.0134	13.4231	8.64048	9.24935	6.35288	8.47825	8.3863	5.69485	-1.51689	-1.62834	BFV99_RS22390	100	2601633	287.DR97_5490	DR97_5490	yellow					annotation not available	https://smart.embl.de/smart/DDvec.cgi?smart=420:Pfam_MgtC(12|138)+TRANS(142|164)+Pfam_DUF4010(185|393)+TRANS(396|418)+
	Down	PaeAG1_02438	29.7909	28.8764	20.7448	10.8006	10.4055	9.07555	6.7826	8.3863	8.54227	-1.41726	-1.73841	BFV99_RS22380	100	2603975	287.DR97_5492	DR97_5492	turquoise					annotation not available	https://smart.embl.de/smart/DDvec.cgi?smart=510:SIGNAL(1|19)+Pfam_ABC1(82|201)+
	Down	PaeAG1_02439	42.6319	39.1229	31.7274	10.8006	9.24935	8.16799	6.7826	7.45449	6.64399	-2.03003	-2.45207	BFV99_RS22375	100	2605594	287.DR97_5493	DR97_5493	turquoise					annotation not available	https://smart.embl.de/smart/DDvec.cgi?smart=343:Pfam_2-Hacid_dh(9|341)+
	Down	PaeAG1_02440	50.8501	47.5064	30.5071	15.1208	13.874	10.8907	8.47825	10.2499	9.49142	-1.72377	-2.19522	BFV99_RS22370	100	2606622	287.DR97_5494	DR97_5494	turquoise					annotation not available	http://smart.embl.de/smart/DDt.cgi?smart=84:
	Down	PaeAG1_02441	10.7864	8.38347	4.88114	2.16012	1.15617	0.907555	1.69565	0.931811	0.949142	-2.57734		BFV99_RS22365	100	2606873	287.DR97_5495	DR97_5495	turquoise					annotation not available	https://smart.embl.de/smart/DDvec.cgi?smart=214:TRANS(32|54)+TRANS(69|91)+TRANS(98|120)+TRANS(135|157)+TRANS(164|181)+TRANS(185|202)+
	Down	PaeAG1_02442	95.0228	79.1773	29.2868	15.1208	16.1864	12.7058	13.5652	14.909	10.4406	-2.24055	-2.41719	BFV99_RS22360	100	2607571	287.DR97_5496	DR97_5496	yellow					Uncharacterized protein; ribP_PPkin: ribose-phosphate diphosphokinase family protein; Belongs to the ribose-phosphate pyrophosphokinase family	https://smart.embl.de/smart/DDvec.cgi?smart=299:Pfam_Pribosyltran_N(4|117)+Pfam_Pribosyltran(142|283)+
	Down	PaeAG1_02443	99.1319	76.3828	24.4057	12.9607	13.874	9.9831	13.5652	16.7726	9.49142	-2.4756	-2.35453	BFV99_RS22355	101	2608467	287.DR97_5497	DR97_5497	yellow					annotation not available	https://smart.embl.de/smart/DDvec.cgi?smart=517:Pfam_Glycos_trans_3N(113|174)+Pfam_Glycos_transf_3(181|412)+PYNP_C(444|511)+
	Down	PaeAG1_02444	31.3319	27.0134	13.4231	6.48036	5.78084	5.44533	6.7826	6.52268	3.79657	-2.06207	-2.14254	BFV99_RS22350	100	2610017	287.DR97_5498	DR97_5498	yellow					annotation not available	https://smart.embl.de/smart/DDvec.cgi?smart=453:Lactamase_B(13|235)+Beta-Casp(247|367)+Pfam_RMMBL(380|444)+
	Down	PaeAG1_02447	54.9592	43.7804	34.168	30.2417	25.4357	23.5964	20.3478	20.4999	16.1354		-1.25847	BFV99_RS22335	100	2612810	287.DR97_5501	DR97_5501	turquoise					annotation not available	https://smart.embl.de/smart/DDvec.cgi?smart=203:Pfam_LemA(3|194)+
	Up	PaeAG1_02454	4.62273	5.58898	3.66085	12.9607	9.24935	8.16799	10.1739	12.1135	15.1863		1.44286	BFV99_RS22305	100	2619187	287.DR97_5508	DR97_5508	brown					Uncharacterized protein	https://smart.embl.de/smart/DDvec.cgi?smart=133:SIGNAL(1|22)+
	Up	PaeAG1_02460	3.08182	2.79449	2.44057	14.0408	10.4055	8.16799	11.8696	14.909	14.2371	1.92561	2.28408	BFV99_RS22260	100	2625797	287.DR97_5514	DR97_5514	brown					Integrase	http://smart.embl.de/smart/DDt.cgi?smart=208:
	Up	PaeAG1_02479	52.391	44.7119	61.0142	145.808	99.4305	94.3857	137.348	138.84	137.626	1.10847	1.3957	BFV99_RS22165	100	2641775	287.DR97_5533	DR97_5533	turquoise					Excise: DNA binding , excisionase family domain protein	https://smart.embl.de/smart/DDvec.cgi?smart=147:Pfam_HTH_17(75|125)+
	Up	PaeAG1_02517	93.4819	87.5607	108.605	232.213	197.705	175.158	176.348	194.749	262.912	1.06702	1.14257	BFV99_RS21975	100	2674432	287.DR97_5570	pbrR2	blue					cadR-PbrR: Cd(II)/Pb(II)-responsive transcriptional regulator	https://smart.embl.de/smart/DDvec.cgi?smart=132:HTH_MERR(2|71)+COIL(85|122)+
	Down	PaeAG1_02564	14.3818	14.904	7.32171	3.24018	3.46851	1.81511	3.3913	2.79543	3.79657	-2.166	-1.91427	PA2788	104	2717448	287.DR97_5159	pctC_5	yellow					annotation not available	https://smart.embl.de/smart/DDvec.cgi?smart=531:TRANS(23|45)+Pfam_PilJ(48|148)+TRANS(178|200)+HAMP(201|254)+MA(266|530)+
	Up	PaeAG1_02573	31.8455	34.4654	21.9651	147.968	107.524	79.8648	103.435	108.09	114.846	1.89943	1.86704	PA2779	100	2726013	287.DR97_5168	DR97_5168	brown					Uncharacterized protein	https://smart.embl.de/smart/DDvec.cgi?smart=132:SIGNAL(1|30)+TRANS(98|120)+
	Up	PaeAG1_02609	11.3	10.2465	7.32171	25.9214	24.2795	23.5964	13.5652	17.7044	26.576	1.30773		BFV99_RS21505	99	2749371	287.DR97_5205	DR97_5205	brown					Putative secreted protein	https://smart.embl.de/smart/DDvec.cgi?smart=105:SIGNAL(1|21)+
	Up	PaeAG1_02617	7.70455	7.45198	9.76228	18.361	19.6549	12.7058	16.9565	19.568	22.7794		1.29529	BFV99_RS21465	100	2753765	287.DR97_5212	DR97_5212	blue					Conserved hypothetical protein	http://smart.embl.de/smart/DDt.cgi?smart=77:
	Up	PaeAG1_02618	8.21819	8.38347	7.32171	23.7613	17.3425	27.2266	28.8261	30.7498	24.6777	1.51279	1.80146	PA2747	100	2754197	287.DR97_5213	DR97_5213	turquoise					DUF3509 domain-containing protein	https://smart.embl.de/smart/DDvec.cgi?smart=95:Pfam_DUF3509(4|89)+
	Up	PaeAG1_02620	14.3818	8.38347	12.2028	39.9622	48.5591	31.7644	20.3478	20.4999	30.3725	1.74089	1.01022	BFV99_RS21455	100	2754811	287.DR97_5215	DR97_5215	blue					annotation not available	https://smart.embl.de/smart/DDvec.cgi?smart=58:TRANS(5|27)+
	Down	PaeAG1_02623	61.1228	59.6158	78.0982	25.9214	28.9042	34.4871	30.5217	29.818	27.5251	-1.13668	-1.17262	thrS	100	2756703	287.DR97_5218	thrS	brown					Threonine--tRNA ligase; Catalyzes the attachment of threonine to tRNA(Thr) in a two-step reaction: L-threonine is first activated by ATP to form Thr-AMP and then transferred to the acceptor end of tRNA(Thr)	https://smart.embl.de/smart/DDvec.cgi?smart=640:Pfam_TGS(2|61)+tRNA_SAD(169|218)+Pfam_tRNA-synt_2b(317|528)+Pfam_HGTP_anticodon(540|630)+
	Down	PaeAG1_02624	262.982	237.532	617.464	174.97	209.267	225.981	211.956	185.43	152.812		-1.02105	infC	100	2758643	287.DR97_5219	infC	brown					Translation initiation factor IF-3; IF-3 binds to the 30S ribosomal subunit and shifts the equilibrum between 70S ribosomes and their 50S and 30S subunits in favor of the free subunits, thus enhancing the availability of 30S subunits on which protein synthesis initiation begins	https://smart.embl.de/smart/DDvec.cgi?smart=177:Pfam_IF3_N(13|82)+Pfam_IF3_C(89|174)+
	Up	PaeAG1_02646	11.3	10.2465	17.084	38.8822	33.5289	36.3022	25.4348	22.3635	28.4742	1.5378	1.02498	BFV99_RS21320	27	2779607	287.DR97_2515	DR97_2515	blue					annotation not available	https://smart.embl.de/smart/DDvec.cgi?smart=400:HTH_XRE(12|67)+Pfam_Peptidase_M78(160|283)+
	Up	PaeAG1_02648	53.4182	40.9859	71.9968	131.767	117.929	108.907	100.043	91.3175	96.8124	1.12234		BFV99_RS21310		2783143		PaeAG1_02648	yellow
	Down	PaeAG1_02745	88.8592	64.2733	134.231	58.3232	54.3399	87.1253	45.7826	36.3406	22.7794		-1.47542	mvaT_2	100	2903947	287.DR97_5293	DR97_5293	turquoise					annotation not available	https://smart.embl.de/smart/DDvec.cgi?smart=117:Pfam_Histone_HNS(13|108)+
	Down	PaeAG1_02790	24.6546	25.1504	17.084	4.32024	6.93701	5.44533	6.7826	4.65906	3.79657	-2.02735	-2.22001	idh	100	2952525	287.DR97_5338	icd3	yellow					Monomer_idh: isocitrate dehydrogenase, NADP-dependent	https://smart.embl.de/smart/DDvec.cgi?smart=741:Pfam_IDH(6|738)+
	Down	PaeAG1_02795	42.6319	39.1229	65.8954	8.64048	10.4055	23.5964	15.2609	14.909	9.49142	-1.74314	-1.90249	infA	100	2959690	287.DR97_5343	infA	brown					Translation initiation factor IF-1; One of the essential components for the initiation of protein synthesis. Stabilizes the binding of IF-2 and IF-3 on the 30S subunit to which N-formylmethionyl-tRNA(fMet) subsequently binds. Helps modulate mRNA selection, yielding the 30S pre- initiation complex (PIC). Upon addition of the 50S ribosomal subunit IF-1, IF-2 and IF-3 are released leaving the mature…	https://smart.embl.de/smart/DDvec.cgi?smart=72:S1(4|72)+
	Up	PaeAG1_02897	7.19092	7.45198	7.32171	14.0408	13.874	13.6133	28.8261	32.6134	48.4062		2.34599	PA2565		3066176		PaeAG1_02897	turquoise
	Up	PaeAG1_02900	9.24546	9.31497	7.32171	24.8414	23.1234	17.2435	16.9565	21.4317	25.6268	1.30081	1.30912	PA2562	128	3069272	287.DR97_5606	DR97_5606	brown					Uncharacterized protein	https://smart.embl.de/smart/DDvec.cgi?smart=170:SIGNAL(1|25)+Pfam_RcnB(117|163)+
	Up	PaeAG1_02967	5.65001	4.65749	7.32171	21.6012	16.1864	15.4284	15.2609	16.7726	22.7794	1.61753	1.68494	PA2501	100	3148807	287.DR97_5671	DR97_5671	blue					annotation not available	https://smart.embl.de/smart/DDvec.cgi?smart=55:TRANS(5|22)+TRANS(29|51)+
	Down	PaeAG1_02987	30.3046	29.8079	32.9477	12.9607	12.7179	9.9831	11.8696	13.0454	11.3897	-1.38864	-1.34941	PA2482	100	3167962	287.DR97_5692	DR97_5692	turquoise					annotation not available	https://smart.embl.de/smart/DDvec.cgi?smart=217:Pfam_Cytochrom_C(22|128)+Pfam_Cytochrom_C(123|211)+
	Up	PaeAG1_03032	1.54091	0.931497	1.22028	14.0408	10.4055	7.26044	6.7826	7.45449	10.4406	3.02454	2.69962	PA2433	99	3245688	287.DR97_5999	DR97_5999	blue					Putative secreted protein	https://smart.embl.de/smart/DDvec.cgi?smart=89:SIGNAL(1|19)+
	Up	PaeAG1_03085	12.3273	13.041	23.1854	31.3217	18.4987	16.336	28.8261	35.4088	30.3725		1.02994	PA2381	100	3341194	287.DR97_6051	DR97_6051	turquoise					DUF1654 domain-containing protein	https://smart.embl.de/smart/DDvec.cgi?smart=80:Pfam_DUF1654(12|80)+
	Up	PaeAG1_03103	2.56818	2.79449	2.44057	12.9607	12.7179	6.35288	11.8696	16.7726	17.0845	2.01425	2.57618	PA2364	99	3361130	287.DR97_6068	DR97_6068	brown					annotation not available	https://smart.embl.de/smart/DDvec.cgi?smart=158:TRANS(12|29)+
	Up	PaeAG1_03217	13.3546	11.178	6.10142	36.722	40.4659	26.3191	28.8261	33.5452	36.0674	1.66783	1.61813	lpdV	100	3495429	287.DR97_6300	lpdV	brown					lipoamide_DH: dihydrolipoyl dehydrogenase	https://smart.embl.de/smart/DDvec.cgi?smart=464:Pfam_GIDA(8|152)+Pfam_Pyr_redox(179|254)+Pfam_Pyr_redox_dim(345|454)+
	Up	PaeAG1_03218	11.3	9.31497	4.88114	46.4426	46.2468	31.7644	39	41.9315	45.5588	2.18647	2.2253	bkdB	106	3496827	287.DR97_6301	bkdB	brown					annotation not available	https://smart.embl.de/smart/DDvec.cgi?smart=428:Pfam_Biotin_lipoyl(4|77)+Pfam_E3_binding(139|174)+Pfam_2-oxoacid_dh(196|427)+
	Up	PaeAG1_03219	36.4682	28.8764	14.6434	146.888	130.647	92.5706	137.348	148.158	147.117	2.14312	2.37403	bkdA2	100	3498114	287.DR97_6302	bkdA2	brown					annotation not available	https://smart.embl.de/smart/DDvec.cgi?smart=334:Transket_pyr(1|176)+Pfam_Transketolase_C(207|324)+
	Up	PaeAG1_03220	6.67728	5.58898	3.66085	28.0816	19.6549	16.336	25.4348	29.818	28.4742	1.92305	2.32673	bkdA1	100	3499163	287.DR97_6303	bkdA1	brown					annotation not available	https://smart.embl.de/smart/DDvec.cgi?smart=410:Pfam_OxoDH_E1alpha_N(5|45)+Pfam_E1_dh(81|379)+
	Up	PaeAG1_03221	13.3546	9.31497	15.8637	50.7628	35.8412	23.5964	32.2174	35.4088	40.8131	1.51619	1.5133	PA0860		3500437		PaeAG1_03221	blue
	Down	PaeAG1_03229	34.9273	35.3969	21.9651	15.1208	17.3425	14.5209	10.1739	15.8408	18.9828	-1.00281	-1.01175	pslI	99	3508509	287.DR97_6312	pslI3	turquoise					annotation not available	https://smart.embl.de/smart/DDvec.cgi?smart=367:Pfam_Glyco_transf_4(15|183)+Pfam_Glyco_trans_1_4(199|333)+
	Down	PaeAG1_03258	88.8592	59.6158	53.6925	36.722	24.2795	62.6213	20.3478	18.6362	20.8811		-1.7767	BFV99_RS17830		3541894		PaeAG1_03258	turquoise
	Down	PaeAG1_03259	30.3046	19.5614	24.4057	8.64048	5.78084	21.7813	10.1739	8.3863	9.49142		-1.43617	BFV99_RS17825		3542796		PaeAG1_03259	brown
	Down	PaeAG1_03260	33.9	18.6299	30.5071	6.48036	4.62468	13.6133	6.7826	3.72725	4.74571	-1.71946	-2.52264	BFV99_RS17820		3543540		PaeAG1_03260	brown
	Down	PaeAG1_03307	15.9227	13.9725	26.8463	3.24018	3.46851	4.53777	3.3913	1.86362	2.84742	-2.28955	-2.83382	BFV99_RS17710		3585967		PaeAG1_03307	brown
	Up	PaeAG1_03363	8.21819	8.38347	4.88114	29.1616	25.4357	15.4284	28.8261	38.2043	42.7114	1.63929	2.32158	BFV99_RS17430	98	3650701	287.DR97_6239	DR97_6239	turquoise					annotation not available	https://smart.embl.de/smart/DDvec.cgi?smart=88:Pfam_Alpha-amylase(28|66)+
	Up	PaeAG1_03366	4.1091	3.72599	6.10142	60.4833	53.1838	39.9324	37.3043	31.6816	42.7114	3.51268	3.05808	gsiB		3652868		PaeAG1_03366	blue
	Up	PaeAG1_03372	3.59546	2.79449	4.88114	31.3217	24.2795	16.336	15.2609	13.0454	18.0337	2.6995	2.07594	PA2184		3657310		PaeAG1_03372	blue
	Up	PaeAG1_03376	2.56818	3.72599	2.44057	15.1208	15.0302	7.26044	11.8696	14.909	16.1354	2.09235	2.33237	PA2180	100	3660084	287.DR97_6244	DR97_6244	brown					annotation not available	https://smart.embl.de/smart/DDvec.cgi?smart=458:Haem_oxygenase_2(131|228)+
	Up	PaeAG1_03377	5.65001	6.52048	3.66085	20.5211	20.811	15.4284	15.2609	17.7044	17.0845	1.79514	1.63402	PA2179	99	3661444	287.DR97_6246	DR97_6246	brown					annotation not available	https://smart.embl.de/smart/DDvec.cgi?smart=316:Pfam_PrmA(130|211)+
	Up	PaeAG1_03385	1.02727	0.931497	1.22028	9.72054	6.93701	4.53777	5.08695	4.65906	5.69485	2.74439		PA2173	100	3667416	287.DR97_6253	DR97_6253	blue					Uncharacterized protein	https://smart.embl.de/smart/DDvec.cgi?smart=116:Pfam_DUF2892(13|77)+
	Up	PaeAG1_03386	1.02727	0.931497	1.22028	7.56042	6.93701	4.53777	5.08695	5.59087	6.64399	2.58964	2.48519	PA2172	100	3667793	287.DR97_6254	ypdE	blue					annotation not available	https://smart.embl.de/smart/DDvec.cgi?smart=358:Pfam_Peptidase_M42(46|345)+
	Up	PaeAG1_03387	3.08182	2.79449	3.66085	24.8414	21.9672	12.7058	22.0435	15.8408	17.0845	2.64813	2.52063	PA2171	99	3668873	287.DR97_6255	DR97_6255	blue					annotation not available	https://smart.embl.de/smart/DDvec.cgi?smart=156:Pfam_Hemerythrin(2|124)+
	Up	PaeAG1_03392	3.08182	2.79449	2.44057	39.9622	27.7481	30.8569	30.5217	27.9543	26.576	3.52751	3.30541	PA2166	100	3672432	287.DR97_6260	DR97_6260	turquoise					Uncharacterized protein	https://smart.embl.de/smart/DDvec.cgi?smart=121:Pfam_DUF3509(7|88)+
	Up	PaeAG1_03394	4.1091	3.72599	1.22028	16.2009	19.6549	9.07555	8.47825	10.2499	14.2371	2.17119	1.77374	PA2164	99	3674706	287.DR97_6262	treZ	brown					trehalose_TreZ: malto-oligosyltrehalose trehalohydrolase	https://smart.embl.de/smart/DDvec.cgi?smart=583:Pfam_CBM_48(6|81)+Pfam_Alpha-amylase(126|224)+Pfam_DUF3459(487|577)+
	Up	PaeAG1_03399	4.62273	2.79449	3.66085	28.0816	24.2795	19.9662	11.8696	13.0454	17.0845	2.6436	1.88681	PA2159	100	3683842	287.DR97_6267	DR97_6267	blue					annotation not available	https://smart.embl.de/smart/DDvec.cgi?smart=138:CBS(10|57)+CBS(74|122)+
	Up	PaeAG1_03412	17.9773	13.041	31.7274	246.254	265.919	168.805	150.913	126.726	175.591	3.4891	2.90404	PA2146	100	3701179	287.DR97_6281	DR97_6281	blue					Stress-induced bacterial acidophilic repeat motif protein	https://smart.embl.de/smart/DDvec.cgi?smart=55:Pfam_KGG(10|30)+Pfam_KGG(32|52)+
	Up	PaeAG1_03416	1.54091	0.931497	1.22028	7.56042	8.09318	4.53777	6.7826	5.59087	7.59313	2.37016	2.36805	PA2143	100	3704741	287.DR97_6285	DR97_6285	blue					DUF2513 domain-containing protein	https://smart.embl.de/smart/DDvec.cgi?smart=95:Pfam_DUF2513(2|89)+
	Up	PaeAG1_03423	21.5728	21.4244	14.6434	48.6027	36.9974	41.7475	55.9565	62.4314	49.3554	1.11204	1.50869	PA4977	99	3708708	287.DR97_5714	DR97_5714	turquoise					annotation not available	http://smart.embl.de/smart/DDt.cgi?smart=456:
	Up	PaeAG1_03428	1.02727	0.931497	1.22028	8.64048	8.09318	4.53777	5.08695	4.65906	5.69485	2.74686		PA2134	100	3712993	287.DR97_5718	DR97_5718	blue					Putative outer membrane protein	https://smart.embl.de/smart/DDvec.cgi?smart=174:SIGNAL(1|26)+Pfam_DUF4142(32|167)+
	Down	PaeAG1_03434	22.0864	13.9725	19.5246	14.0408	12.7179	8.16799	3.3913	3.72725	6.64399		-1.98084	cupA1	100	3720009	287.DR97_5724	cupA1	turquoise					annotation not available	https://smart.embl.de/smart/DDvec.cgi?smart=160:Pfam_Fimbrial(6|160)+
	Down	PaeAG1_03446	78.0728	99.6702	65.8954	474.146	402.347	314.921	16.9565	21.4317	14.2371	2.28497	-2.20786	PA2117	96	3733594	287.DR97_5737	DR97_5737	turquoise					Uncharacterized protein	http://smart.embl.de/smart/DDt.cgi?smart=326:
	Down	PaeAG1_03447	5.13637	6.52048	4.88114	17.281	21.9672	17.2435	0	0.931811	0.949142	1.77144	-2.90522	PA2116	100	3734562	287.DR97_5736	DR97_5736	turquoise					Putative hydro-lyase PAMH19_5512; Belongs to the D-glutamate cyclase family	https://smart.embl.de/smart/DDvec.cgi?smart=265:Pfam_DUF1445(117|259)+
	Up	PaeAG1_03449	2.56818	2.79449	2.44057	16.2009	12.7179	13.6133	0	0.931811	0	2.44418		PA2114	100	3736675	287.DR97_5739	mmlH	turquoise					annotation not available	https://smart.embl.de/smart/DDvec.cgi?smart=423:Pfam_Sugar_tr(14|229)+Pfam_Sugar_tr(279|423)+
	Up	PaeAG1_03450	2.05455	1.86299	2.44057	14.0408	13.874	13.6133	0	0	0	2.72647		opdO	100	3737971	287.DR97_5740	opdO	turquoise					annotation not available	https://smart.embl.de/smart/DDvec.cgi?smart=409:Pfam_OprD(25|408)+
	Down	PaeAG1_03451	6.67728	6.52048	2.44057	34.5619	30.0604	31.7644	0	0.931811	0.949142	2.53117	-2.91969	PA2112	100	3739233	287.DR97_5741	DR97_5741	turquoise					UPF0271 protein PAMH19_5508; Belongs to the UPF0271 (lamB) family	https://smart.embl.de/smart/DDvec.cgi?smart=247:Pfam_LamB_YcsF(4|245)+
	Down	PaeAG1_03452	45.2001	69.8623	25.626	284.056	279.793	208.738	6.7826	10.2499	9.49142	2.44171	-2.37774	PA2111	100	3739973	287.DR97_5742	DR97_5742	turquoise					annotation not available	https://smart.embl.de/smart/DDvec.cgi?smart=237:AHS1(6|207)+
	Up	PaeAG1_03453	1.02727	1.86299	1.22028	9.72054	10.4055	8.16799	0	0	0.949142	2.8283		PA2110	99	3740683	287.DR97_5743	DR97_5743	grey					annotation not available	https://smart.embl.de/smart/DDvec.cgi?smart=313:AHS2(30|311)+
	Up	PaeAG1_03471	1.54091	1.86299	1.22028	7.56042	10.4055	2.72266	13.5652	17.7044	15.1863	2.10372	3.32478	PA2092	106	3758539	287.DR97_5754	DR97_5754	turquoise					annotation not available	https://smart.embl.de/smart/DDvec.cgi?smart=397:Pfam_MFS_4(28|379)+
	Down	PaeAG1_03524	13.8682	13.041	13.4231	4.32024	5.78084	9.07555	5.08695	4.65906	3.79657		-1.60195	PA2039	100	3830475	287.DR97_5808	azlC	brown					annotation not available	https://smart.embl.de/smart/DDvec.cgi?smart=236:Pfam_AzlC(20|158)+TRANS(160|182)+TRANS(202|224)+
	Up	PaeAG1_03530	4.1091	5.58898	3.66085	10.8006	9.24935	7.26044	13.5652	14.909	19.932		1.87875	PA2031	96	3836711	287.DR97_5816	DR97_5816	turquoise					DUF1127 domain-containing protein	https://smart.embl.de/smart/DDvec.cgi?smart=84:Pfam_DUF1127(26|66)+
	Up	PaeAG1_03541	2.56818	1.86299	1.22028	9.72054	6.93701	8.16799	5.08695	6.52268	7.59313	2.02756		PA2021	100	3845093	287.DR97_5826	DR97_5826	brown					Uncharacterized protein	https://smart.embl.de/smart/DDvec.cgi?smart=74:Pfam_DUF3203(1|74)+
	Down	PaeAG1_03547	68.3137	51.2323	85.4199	59.4033	49.7153	55.3608	22.0435	19.568	19.932		-1.73914	liuR	99	3851826	287.DR97_5832	gnyR	turquoise					annotation not available	https://smart.embl.de/smart/DDvec.cgi?smart=134:HTH_MERR(5|72)+COIL(79|126)+
	Up	PaeAG1_03554	3.08182	2.79449	2.44057	6.48036	5.78084	7.26044	8.47825	10.2499	9.49142		1.74326	hmgA	99	3859902	287.DR97_5839	hmgA	turquoise					Homogentisate 1,2-dioxygenase; Involved in the catabolism of homogentisate (2,5- dihydroxyphenylacetate or 2,5-OH-PhAc), a central intermediate in the degradation of phenylalanine and tyrosine. Catalyzes the oxidative ring cleavage of the aromatic ring of homogentisate to yield maleylacetoacetate	https://smart.embl.de/smart/DDvec.cgi?smart=432:Pfam_HgmA(9|427)+
	Up	PaeAG1_03555	14.3818	15.8355	8.54199	30.2417	27.7481	32.672	40.6956	55.9087	53.1519	1.18778	1.92556	fahA	100	3861205	287.DR97_5840	fahA	turquoise					Fum_ac_acetase: fumarylacetoacetase	https://smart.embl.de/smart/DDvec.cgi?smart=432:Pfam_FAA_hydrolase_N(23|119)+Pfam_FAA_hydrolase(124|424)+
	Up	PaeAG1_03556	6.67728	5.58898	6.10142	14.0408	13.874	18.1511	11.8696	17.7044	27.5251	1.31794	1.66389	maiA	100	3862500	287.DR97_5841	DR97_5841	brown					maiA: maleylacetoacetate isomerase	https://smart.embl.de/smart/DDvec.cgi?smart=212:Pfam_GST_N(1|77)+Pfam_GST_C(134|196)+
	Up	PaeAG1_03560	4.62273	4.65749	3.66085	21.6012	18.4987	12.7058	16.9565	19.568	24.6777	1.9894	2.23418	bdhA	100	3867776	287.DR97_5845	bdhA	brown					annotation not available	https://smart.embl.de/smart/DDvec.cgi?smart=256:Pfam_KR(6|173)+
	Up	PaeAG1_03562	3.08182	2.79449	1.22028	14.0408	13.874	12.7058	16.9565	19.568	19.932	2.40006	2.89047	atoB	100	3870384	287.DR97_5847	atoB	brown					acCoA-C-Actrans: acetyl-CoA C-acetyltransferase family protein; Belongs to the thiolase family	https://smart.embl.de/smart/DDvec.cgi?smart=393:Pfam_ketoacyl-synt(69|132)+Pfam_Thiolase_C(270|392)+
	Up	PaeAG1_03563	1.54091	1.86299	1.22028	20.5211	26.5919	19.9662	27.1304	27.9543	19.932	3.83343	3.99157	dhcB	100	3871715	287.DR97_5848	lpsJ	turquoise					pcaJ_scoB_fam: 3-oxoacid CoA-transferase, B subunit	https://smart.embl.de/smart/DDvec.cgi?smart=218:CoA_trans(6|202)+
	Up	PaeAG1_03564	2.56818	2.79449	2.44057	27.0015	35.8412	34.4871	35.6087	37.2725	25.6268	3.63925	3.64705	dhcA	100	3872406	287.DR97_5849	scoA	turquoise					pcaI_scoA_fam: 3-oxoacid CoA-transferase, A subunit	https://smart.embl.de/smart/DDvec.cgi?smart=232:CoA_trans(8|219)+
	Up	PaeAG1_03571	9.24546	10.2465	6.10142	23.7613	26.5919	23.5964	23.7391	23.2953	28.4742	1.49136	1.53106	ercS	103	3878816	287.DR97_5855	DR97_5855	brown					annotation not available	https://smart.embl.de/smart/DDvec.cgi?smart=564:Pfam_PAS_8(43|113)+PAC(118|157)+HisKA(202|267)+HATPase_c(311|422)+REC(445|557)+
	Up	PaeAG1_03578	18.4909	11.178	35.3883	47.5226	47.4029	47.1928	44.0869	29.818	36.0674	1.1794		pqqA	100	3886695	287.DR97_5862	pqqA	blue					Coenzyme PQQ synthesis protein A; Required for coenzyme pyrroloquinoline quinone (PQQ) biosynthesis. PQQ is probably formed by cross-linking a specific glutamate to a specific tyrosine residue and excising these residues from the peptide	https://smart.embl.de/smart/DDvec.cgi?smart=41:Pfam_PqqA(19|37)+
	Up	PaeAG1_03769	2.56818	2.79449	3.66085	4.32024	4.62468	3.63022	10.1739	12.1135	14.2371		2.08753	PA1869	97	4070499	287.DR97_6	DR97_6	turquoise					Acyl carrier protein; Carrier of the growing fatty acid chain in fatty acid biosynthesis	https://smart.embl.de/smart/DDvec.cgi?smart=79:Pfam_PP-binding(6|73)+
	Up	PaeAG1_03773	4.62273	5.58898	2.44057	15.1208	16.1864	9.9831	6.7826	9.31811	12.3388	1.64245		PA1866	100	4074191	287.DR97_10	DR97_10	brown					annotation not available	https://smart.embl.de/smart/DDvec.cgi?smart=758:Pfam_DEAD_2(270|399)+HELICc(609|744)+
	Up	PaeAG1_03840	19.5182	18.6299	17.084	45.3625	28.9042	28.1342	32.2174	36.3406	45.5588		1.05067	lon	100	4143583	287.DR97_77	DR97_77	brown					Lon protease; ATP-dependent serine protease that mediates the selective degradation of mutant and abnormal proteins as well as certain short-lived regulatory proteins. Required for cellular homeostasis and for survival from DNA damage and developmental changes induced by stress. Degrades polypeptides processively to yield small peptide fragments that are 5 to 10 amino acids long. Binds to DNA in …	https://smart.embl.de/smart/DDvec.cgi?smart=798:LON(6|198)+COIL(226|266)+AAA(344|488)+Pfam_ChlI(608|735)+
	Up	PaeAG1_03848	11.8136	9.31497	12.2028	32.4018	27.7481	24.504	13.5652	14.909	22.7794	1.33733		BFV99_RS14945	100	4153997	287.DR97_85	DR97_85	blue					Uncharacterized protein	https://smart.embl.de/smart/DDvec.cgi?smart=73:COIL(8|34)+
	Down	PaeAG1_03874	30.3046	28.8764	36.6085	14.0408	16.1864	17.2435	11.8696	11.1817	13.288		-1.384	PA1775	109	4181809	287.DR97_111	cmpX	turquoise					annotation not available	https://smart.embl.de/smart/DDvec.cgi?smart=274:Pfam_TM_helix(12|61)+TRANS(87|106)+Pfam_TM_helix(107|155)+Pfam_MS_channel(160|272)+
	Down	PaeAG1_03875	28.7637	28.8764	32.9477	14.0408	17.3425	18.1511	11.8696	11.1817	12.3388		-1.34858	PA1774	100	4182636	287.DR97_112	crfX	turquoise					annotation not available	http://smart.embl.de/smart/DDt.cgi?smart=82:
	Down	PaeAG1_04042	33.3864	32.6024	28.0666	9.72054	10.4055	8.16799	10.1739	8.3863	7.59313	-1.75241	-1.88743	fabA	100	4348774	287.DR97_279	fabA	turquoise					3-hydroxydecanoyl-[acyl-carrier-protein] dehydratase; Necessary for the introduction of cis unsaturation into fatty acids. Catalyzes the dehydration of (3R)-3-hydroxydecanoyl- ACP to E-(2)-decenoyl-ACP and then its isomerization to Z-(3)- decenoyl-ACP. Can catalyze the dehydratase reaction for beta- hydroxyacyl-ACPs with saturated chain lengths up to 16:0, being most active on intermediate chain …	https://smart.embl.de/smart/DDvec.cgi?smart=171:Pfam_FabA(28|158)+
	Down	PaeAG1_04043	27.2228	26.0819	24.4057	10.8006	11.5617	9.07555	10.1739	9.31811	9.49142	-1.32224	-1.43996	fabB	100	4349301	287.DR97_280	fabB	turquoise					3-oxoacyl-[acyl-carrier-protein] synthase 1; Thiolase, N-terminal domain protein; Belongs to the beta-ketoacyl-ACP synthases family	https://smart.embl.de/smart/DDvec.cgi?smart=405:Pfam_ketoacyl-synt(1|244)+Pfam_Ketoacyl-synt_C(252|360)+
	Up	PaeAG1_04045	2.56818	2.79449	3.66085	14.0408	12.7179	5.44533	6.7826	9.31811	12.3388	1.86346	1.74536	PA1607	100	4352405	287.DR97_282	yybR_2	blue					annotation not available	https://smart.embl.de/smart/DDvec.cgi?smart=146:Pfam_HxlR(20|108)+
	Down	PaeAG1_04050	42.1182	37.2599	21.9651	4.32024	4.62468	6.35288	8.47825	10.2499	6.64399	-2.73869	-2.02537	PA1602	99	4356387	287.DR97_287	DR97_287	blue					annotation not available	https://smart.embl.de/smart/DDvec.cgi?smart=163:Pfam_Fer2(7|73)+Pfam_Fer2_2(75|148)+
	Up	PaeAG1_04056	5.13637	4.65749	4.88114	22.6813	18.4987	37.2097	30.5217	28.8862	18.9828	2.42268	2.38802	htpG	100	4362755	287.DR97_293	htpG	turquoise					Chaperone protein HtpG; Molecular chaperone. Has ATPase activity	https://smart.embl.de/smart/DDvec.cgi?smart=634:HATPase_c(30|187)+Pfam_HSP90(219|633)+
	Up	PaeAG1_04060	69.8546	39.1229	134.231	207.371	163.02	147.024	74.6086	68.0222	98.7107	1.10612		PA1592	100	4367135	287.DR97_297	DR97_297	blue					annotation not available	https://smart.embl.de/smart/DDvec.cgi?smart=78:SIGNAL(1|20)+
	Down	PaeAG1_04064	47.7682	40.0544	24.4057	23.7613	24.2795	24.504	18.6522	19.568	15.1863		-1.11276	sucC	100	4370851	287.DR97_301	sucC	yellow					Succinate--CoA ligase [ADP-forming] subunit beta; Succinyl-CoA synthetase functions in the citric acid cycle (TCA), coupling the hydrolysis of succinyl-CoA to the synthesis of either ATP or GTP and thus represents the only step of substrate-level phosphorylation in the TCA. The beta subunit provides nucleotide specificity of the enzyme and binds the substrate succinate, while the binding sites fo…	https://smart.embl.de/smart/DDvec.cgi?smart=388:Pfam_ATP-grasp_2(2|203)+Pfam_Ligase_CoA(262|382)+
	Down	PaeAG1_04068	49.8228	46.5749	29.2868	15.1208	15.0302	19.0586	22.0435	20.4999	15.1863	-1.36859	-1.16786	sdhB	100	4378208	287.DR97_305	sdhB	blue					dhsB: succinate dehydrogenase and fumarate reductase iron-sulfur family protein	https://smart.embl.de/smart/DDvec.cgi?smart=235:Pfam_Fer2_3(3|110)+Pfam_Fer4_8(141|217)+
	Down	PaeAG1_04069	42.1182	40.0544	20.7448	9.72054	10.4055	14.5209	13.5652	14.909	10.4406	-1.58686	-1.4397	sdhA	100	4378927	287.DR97_306	sdhA	blue					sdhA_forward: succinate dehydrogenase, flavoprotein subunit; Belongs to the FAD-dependent oxidoreductase 2 family. FRD/SDH subfamily	https://smart.embl.de/smart/DDvec.cgi?smart=590:Pfam_FAD_binding_2(10|407)+Pfam_Succ_DH_flav_C(462|590)+
	Down	PaeAG1_04070	330.269	316.709	273.344	85.3247	92.4935	131.595	127.174	124.863	94.9142	-1.56938	-1.41657	sdhD	100	4380703	287.DR97_307	sdhD	blue					Succinate dehydrogenase hydrophobic membrane anchor subunit; Membrane-anchoring subunit of succinate dehydrogenase (SDH)	https://smart.embl.de/smart/DDvec.cgi?smart=122:Pfam_Sdh_cyt(3|114)+
	Down	PaeAG1_04071	89.3728	88.4922	172.06	25.9214	32.3727	49.008	52.5652	40.0679	28.4742	-1.68137	-1.54466	sdhC	99	4381065	287.DR97_308	sdhC	brown					succ_dehyd_cytB: succinate dehydrogenase, cytochrome b556 subunit	https://smart.embl.de/smart/DDvec.cgi?smart=124:Pfam_Sdh_cyt(1|119)+
	Up	PaeAG1_04127	10.2727	8.38347	15.8637	59.4033	46.2468	54.4533	44.0869	41.9315	46.5079	2.26508	1.99048	PA1571	100	4436482	287.DR97_364	DR97_364	yellow					Uncharacterized protein	http://smart.embl.de/smart/DDt.cgi?smart=59:
	Down	PaeAG1_04137	38.5228	33.5339	28.0666	14.0408	12.7179	9.9831	6.7826	5.59087	7.59313	-1.47446	-2.34923	aer	132	4449220	287.DR97_374	aer	turquoise					annotation not available	https://smart.embl.de/smart/DDvec.cgi?smart=521:PAS(8|74)+PAC(80|121)+TRANS(147|169)+TRANS(174|193)+MA(259|520)+
	Down	PaeAG1_04140	76.0183	64.2733	28.0666	27.0015	25.4357	18.1511	27.1304	30.7498	24.6777	-1.29279	-1.05609	ccoN2	100	4452889	287.DR97_377	fixN5	yellow					ccoN: cytochrome c oxidase, cbb3-type, subunit I; Belongs to the heme-copper respiratory oxidase family	https://smart.embl.de/smart/DDvec.cgi?smart=475:Pfam_COX1(13|444)+
	Down	PaeAG1_04143	49.3091	47.5064	32.9477	19.4411	20.811	13.6133	16.9565	17.7044	15.1863	-1.30118	-1.40226	ccoP2	100	4455123	287.DR97_380	ccoP1	yellow					Cbb3-type cytochrome c oxidase subunit; C-type cytochrome. Part of the cbb3-type cytochrome c oxidase complex	https://smart.embl.de/smart/DDvec.cgi?smart=308:TRANS(4|26)+Pfam_FixP_N(36|83)+Pfam_Cytochrome_CBB3(130|205)+Pfam_Cytochrom_C(222|302)+
	Down	PaeAG1_04150	132.005	139.725	118.368	57.2432	68.214	58.0835	40.6956	61.4996	56.9485	-1.09337	-1.27011	PA1549	100	4461792	287.DR97_387	fixI	turquoise					ATPase-IB1_Cu: copper-translocating P-type ATPase	https://smart.embl.de/smart/DDvec.cgi?smart=811:Pfam_ATPase-cat_bd(6|90)+Pfam_HMA(96|157)+TRANS(181|200)+TRANS(215|237)+TRANS(250|269)+TRANS(274|292)+Pfam_E1-E2_ATPase(309|488)+Pfam_Hydrolase_3(678|740)+TRANS(754|773)+TRANS(777|794)+
	Down	PaeAG1_04151	84.2365	84.7662	108.605	52.9229	58.9646	46.2853	37.3043	44.7269	45.5588		-1.09629	PA1548	100	4464206	287.DR97_388	ccoS	turquoise					ccoS: cytochrome oxidase maturation protein, cbb3-type	https://smart.embl.de/smart/DDvec.cgi?smart=69:Pfam_FixS(2|45)+
	Down	PaeAG1_04158	26.1955	22.3559	31.7274	7.56042	6.93701	7.26044	13.5652	16.7726	17.0845	-1.87159		PA1541	99	4470215	287.DR97_395	mdtJ	blue					annotation not available	https://smart.embl.de/smart/DDvec.cgi?smart=122:Pfam_Multi_Drug_Res(2|94)+
	Up	PaeAG1_04194	9.7591	11.178	12.2028	20.5211	18.4987	23.5964	32.2174	32.6134	23.7285		1.43522	BFV99_RS13110		4514590		PaeAG1_04194	turquoise
	Down	PaeAG1_04314	34.4137	34.4654	35.3883	15.1208	13.874	21.7813	16.9565	25.1589	21.8303	-1.02		PA1478	100	4641606	287.DR97_545	ccmD	blue					Heme exporter protein D; Required for the export of heme to the periplasm for the biogenesis of c-type cytochromes	https://smart.embl.de/smart/DDvec.cgi?smart=58:Pfam_CcmD(13|56)+
	Up	PaeAG1_04434	8.21819	7.45198	9.76228	21.6012	12.7179	11.7982	25.4348	27.0225	33.22		1.78075	PA1415	100	4743504	287.DR97_608	mblac2	turquoise					annotation not available	https://smart.embl.de/smart/DDvec.cgi?smart=242:Lactamase_B(32|220)+
	Up	PaeAG1_04435	68.3137	43.7804	128.13	340.219	253.201	247.762	296.739	290.725	383.453	1.82766	2.03637	PA1414	100	4744292	287.DR97_609	DR97_609	yellow					Uncharacterized protein	https://smart.embl.de/smart/DDvec.cgi?smart=44:SIGNAL(1|17)+
	Up	PaeAG1_04445	2.56818	1.86299	3.66085	18.361	15.0302	12.7058	10.1739	8.3863	12.3388	2.54675	1.97649	PA1404	100	4756556	287.DR97_619	DR97_619	blue					Uncharacterized protein	http://smart.embl.de/smart/DDt.cgi?smart=75:
	Up	PaeAG1_04466	15.9227	15.8355	9.76228	47.5226	53.1838	28.1342	27.1304	30.7498	50.3045	1.58478	1.36633	PA1282	100	4777218	287.DR97_654	DR97_654	brown					annotation not available	https://smart.embl.de/smart/DDvec.cgi?smart=501:Pfam_MFS_1(13|405)+TRANS(465|484)+
	Up	PaeAG1_04569	10.7864	9.31497	13.4231	22.6813	25.4357	22.6889	15.2609	15.8408	19.932	1.09605		napE	100	4891903	287.DR97_757	napE	blue					Putative membrane protein; nitrate_rd_NapE: periplasmic nitrate reductase, NapE protein	https://smart.embl.de/smart/DDvec.cgi?smart=55:Pfam_NapE(1|53)+
	Up	PaeAG1_04587	15.9227	15.8355	34.168	41.0423	40.4659	68.0666	94.9564	102.499	53.1519	1.24761	1.97691	PA1159	100	4910705	287.DR97_775	cspA_2	turquoise					annotation not available	https://smart.embl.de/smart/DDvec.cgi?smart=69:CSP(6|69)+
	Up	PaeAG1_04618	7.70455	8.38347	7.32171	11.8807	17.3425	10.8907	16.9565	23.2953	39.8639		1.80903	PA1131	100	4946274	287.DR97_803	DR97_803	turquoise					annotation not available	https://smart.embl.de/smart/DDvec.cgi?smart=422:Pfam_Sugar_tr(57|207)+Pfam_MFS_1(233|421)+
	Up	PaeAG1_04677	15.4091	13.9725	13.4231	32.4018	25.4357	29.0418	25.4348	25.1589	18.9828	1.00698		braC	100	5007627	287.DR97_869	braC	turquoise					annotation not available	https://smart.embl.de/smart/DDvec.cgi?smart=373:Pfam_Peripla_BP_5(30|368)+
	Up	PaeAG1_04711	26.1955	19.5614	18.3043	63.7235	54.3399	54.4533	44.0869	48.4542	55.9994	1.3887	1.18498	PA1041	112	5043006	287.DR97_903	oprF_4	brown					annotation not available	https://smart.embl.de/smart/DDvec.cgi?smart=210:SIGNAL(1|22)+Pfam_OmpA(104|201)+
	Down	PaeAG1_04718	19.5182	20.4929	26.8463	4.32024	5.78084	9.9831	6.7826	5.59087	5.69485	-1.68508	-1.8917	PA1034	169	5047259	287.DR97_910	DR97_910	brown					annotation not available	https://smart.embl.de/smart/DDvec.cgi?smart=66:Pfam_SEC-C(48|66)+
	Up	PaeAG1_04753	100.159	102.465	84.1997	204.131	241.639	167.898	139.043	149.09	198.371	1.08852		mvfR	100	5083525	287.DR97_945	mvfR	brown					annotation not available	https://smart.embl.de/smart/DDvec.cgi?smart=332:Pfam_HTH_1(6|65)+Pfam_LysR_substrate(123|293)+
	Up	PaeAG1_04754	40.5773	49.3694	25.626	123.127	101.743	84.4026	61.0434	86.6585	95.8633	1.3977	1.0732	phnB	100	5084476	287.DR97_944	phnB	brown					annotation not available	https://smart.embl.de/smart/DDvec.cgi?smart=200:Pfam_Peptidase_C26(62|171)+
	Up	PaeAG1_04756	32.3591	37.2599	19.5246	78.8444	91.3374	58.9911	50.8695	71.7495	78.7788	1.3302	1.16846	pqsE	100	5086766	287.DR97_947	dfa3	brown					annotation not available	https://smart.embl.de/smart/DDvec.cgi?smart=301:Lactamase_B(21|221)+
	Up	PaeAG1_04758	25.1682	26.0819	17.084	51.8429	42.7783	52.6382	42.3913	53.1133	55.9994	1.08244	1.13633	pqsD_2	100	5088721	287.DR97_949	pqsC	brown					annotation not available	https://smart.embl.de/smart/DDvec.cgi?smart=348:Pfam_ACP_syn_III(123|201)+Pfam_ACP_syn_III_C(253|342)+
	Up	PaeAG1_04759	27.7364	28.8764	17.084	55.083	49.7153	49.008	42.3913	56.8405	62.6433	1.02734	1.12253	pqsB	100	5089760	287.DR97_950	pqsB	brown					annotation not available	http://smart.embl.de/smart/DDt.cgi?smart=283:
	Down	PaeAG1_04804	12.8409	13.041	25.626	4.32024	4.62468	4.53777	10.1739	8.3863	5.69485	-1.88635		PA0952	100	5130704	287.DR97_985	DR97_985	brown					Uncharacterized protein	http://smart.embl.de/smart/DDt.cgi?smart=127:
	Down	PaeAG1_04805	20.0318	19.5614	35.3883	5.4003	5.78084	6.35288	13.5652	9.31811	7.59313	-2.05671	-1.32018	BFV99_RS08650	100	5131098	287.DR97_986	DR97_986	brown					Uncharacterized protein	http://smart.embl.de/smart/DDt.cgi?smart=61:
	Down	PaeAG1_04846	13.8682	14.904	24.4057	6.48036	5.78084	9.9831	6.7826	6.52268	7.59313		-1.30297	mgtE	102	5172839	287.DR97_1027	mgtE	brown					Magnesium transporter MgtE; Acts as a magnesium transporter	https://smart.embl.de/smart/DDvec.cgi?smart=482:MgtE_N(64|167)+CBS(174|227)+CBS(238|286)+Pfam_MgtE(351|475)+
	Down	PaeAG1_04855	30.8182	30.7394	43.9303	16.2009	17.3425	27.2266	16.9565	12.1135	11.3897		-1.40524			5178782		PaeAG1_04855	turquoise
	Up	PaeAG1_04857	47.2546	44.7119	37.8288	116.646	75.151	111.629	67.826	65.2268	85.4227	1.21475		rsmA	100	5179128	287.DR97_1038	DR97_1038	brown					Carbon storage regulator homolog; Could accelerate the degradation of some genes transcripts potentially through selective RNA binding	https://smart.embl.de/smart/DDvec.cgi?smart=61:Pfam_CsrA(1|53)+
	Down	PaeAG1_04875	42.6319	40.9859	42.71	28.0816	57.8084	58.0835	22.0435	17.7044	15.1863		-1.23275	acsA	100	5198701	287.DR97_1056	acsA1	turquoise					Acetyl-coenzyme A synthetase; Catalyzes the conversion of acetate into acetyl-CoA (AcCoA), an essential intermediate at the junction of anabolic and catabolic pathways. AcsA undergoes a two-step reaction. In the first half reaction, AcsA combines acetate with ATP to form acetyl-adenylate (AcAMP) intermediate. In the second half reaction, it can then transfer the acetyl group from AcAMP to the sul…	https://smart.embl.de/smart/DDvec.cgi?smart=651:Pfam_ACAS_N(24|81)+Pfam_AMP-binding(82|523)+Pfam_AMP-binding_C(531|609)+
	Up	PaeAG1_04891	119.677	108.985	70.7765	219.252	198.861	186.049	256.043	250.657	222.099		1.26228	phhB	100	5217812	287.DR97_1072	phhB	brown					annotation not available	https://smart.embl.de/smart/DDvec.cgi?smart=118:Pfam_Pterin_4a(17|110)+
	Up	PaeAG1_04897	32.8728	31.6709	41.4897	77.7643	90.1812	102.554	101.739	86.6585	72.1348	1.37103	1.30045	hpd	100	5223419	287.DR97_1078	hppD	turquoise					4HPPD: 4-hydroxyphenylpyruvate dioxygenase	https://smart.embl.de/smart/DDvec.cgi?smart=357:Pfam_Glyoxalase_5(9|149)+Pfam_Glyoxalase_4(178|284)+
	Up	PaeAG1_04922	49.8228	45.6434	40.2694	114.486	84.4003	73.5119	81.3912	116.476	130.032		1.27478	PA0842	100	5251796	287.DR97_1102	DR97_1102	brown					annotation not available	https://smart.embl.de/smart/DDvec.cgi?smart=406:Pfam_Glyco_transf_4(18|185)+Pfam_Glyco_trans_1_4(205|343)+
	Down	PaeAG1_04944	491.037	421.968	1016.5	357.5	305.229	310.384	264.521	277.68	368.267		-1.07781	PA1938	100	5272667	287.DR97_5228	DR97_5228	brown					annotation not available	https://smart.embl.de/smart/DDvec.cgi?smart=273:Pfam_HTH_21(25|83)+Pfam_DDE_Tnp_IS240(109|252)+
	Up	PaeAG1_04966	14.3818	11.178	24.4057	46.4426	38.1536	45.3777	52.5652	48.4542	57.8976	1.43518	1.72298	BFV99_RS09455		5298704		PaeAG1_04966	yellow
	Down	PaeAG1_04981	114.541	79.1773	244.057	83.1646	68.214	78.9573	77.9999	59.6359	69.2873		-1.07646	PA0805	99	5312526	287.DR97_1177	DR97_1177	brown					Uncharacterized protein	http://smart.embl.de/smart/DDt.cgi?smart=75:
	Up	PaeAG1_04991	4.1091	2.79449	2.44057	9.72054	6.93701	12.7058	11.8696	12.1135	8.54227		1.70322	prpC	100	5321629	287.DR97_1187	prpC	turquoise					cit_synth_II: 2-methylcitrate synthase/citrate synthase II family protein; Belongs to the citrate synthase family	https://smart.embl.de/smart/DDvec.cgi?smart=375:Pfam_Citrate_synt(11|358)+
	Up	PaeAG1_04994	24.1409	25.1504	19.5246	74.5241	65.9016	49.008	64.4347	63.3632	59.7959	1.43865	1.42773	prpD	100	5326934	287.DR97_1191	prpD	brown					prpD: 2-methylcitrate dehydratase	https://smart.embl.de/smart/DDvec.cgi?smart=494:Pfam_MmgE_PrpD(17|479)+
	Down	PaeAG1_05005	9.24546	8.38347	8.54199	1.08006	1.15617	0.907555	1.69565	0.931811	0.949142	-3.07642		putA	100	5340777	287.DR97_1201	putA	turquoise					Bifunctional protein PutA; Oxidizes proline to glutamate for use as a carbon and nitrogen source; In the C-terminal section; belongs to the aldehyde dehydrogenase family	https://smart.embl.de/smart/DDvec.cgi?smart=1060:Pfam_Pro_dh-DNA_bdg(73|187)+Pfam_Pro_dh(196|497)+Pfam_Aldedh(575|1040)+
	Up	PaeAG1_05122	4.62273	4.65749	2.44057	11.8807	15.0302	11.7982	8.47825	10.2499	12.3388	1.65109		PA4289	97	5480644	287.DR97_1465	chr	brown					Transporter; 2A51: chromate transporter, chromate ion transporter family protein	https://smart.embl.de/smart/DDvec.cgi?smart=401:Pfam_Chromate_transp(12|178)+TRANS(200|222)+Pfam_Chromate_transp(227|395)+
	Down	PaeAG1_05149	187.991	149.971	268.463	199.811	186.143	196.032	93.2608	91.3175	111.05		-1.02592	mvaT_3	100	5513058	287.DR97_1491	mvaT	turquoise					annotation not available	https://smart.embl.de/smart/DDvec.cgi?smart=124:COIL(1|35)+
	Up	PaeAG1_05165	10.2727	13.041	8.54199	22.6813	17.3425	19.0586	13.5652	23.2953	29.4234		1.09568	ndoR	100	5529024	287.DR97_1507	ndoR	brown					annotation not available	https://smart.embl.de/smart/DDvec.cgi?smart=308:Pfam_Fer2(4|77)+Pfam_NAD_binding_1(196|295)+
	Down	PaeAG1_05182	24.6546	15.8355	31.7274	10.8006	13.874	16.336	11.8696	11.1817	10.4406		-1.10591	PA4348	100	5546516	287.DR97_1524	DR97_1524	brown					annotation not available	https://smart.embl.de/smart/DDvec.cgi?smart=261:Lactamase_B(29|225)+
	Up	PaeAG1_05185	37.4955	41.9174	19.5246	65.8836	69.3701	41.7475	50.8695	63.3632	85.4227		1.00016	PA4351	100	5549240	287.DR97_1528	DR97_1528	brown					annotation not available	https://smart.embl.de/smart/DDvec.cgi?smart=258:TRANS(7|29)+PlsC(72|183)+
	Up	PaeAG1_05186	20.0318	19.5614	17.084	58.3232	48.5591	32.672	42.3913	49.386	65.4908	1.27794	1.47536	PA4352	100	5550013	287.DR97_1527	DR97_1527	brown					annotation not available	https://smart.embl.de/smart/DDvec.cgi?smart=286:Pfam_Usp(1|130)+Pfam_Usp(138|282)+
	Up	PaeAG1_05212	144.846	164.875	129.35	515.188	545.712	677.036	601.956	741.722	573.282	1.98328	2.12493	PA4377	100	5578859	287.DR97_1554	DR97_1554	turquoise					Putative secreted protein	https://smart.embl.de/smart/DDvec.cgi?smart=80:SIGNAL(1|24)+
	Up	PaeAG1_05221	77.5592	70.7938	48.8114	143.648	131.803	169.713	167.869	176.112	118.643	1.15659	1.20553	PA4385	100	5585178	287.DR97_1563	groL	turquoise					60 kDa chaperonin; Prevents misfolding and promotes the refolding and proper assembly of unfolded polypeptides generated under stress conditions	https://smart.embl.de/smart/DDvec.cgi?smart=547:Pfam_Cpn60_TCP1(23|525)+
	Up	PaeAG1_05222	36.9819	33.5339	26.8463	88.5649	86.7127	106.184	89.8695	99.7038	74.9822	1.50907	1.41525	groES	100	5586881	287.DR97_1564	groS	turquoise					10 kDa chaperonin; Binds to Cpn60 in the presence of Mg-ATP and suppresses the ATPase activity of the latter	https://smart.embl.de/smart/DDvec.cgi?smart=97:Cpn10(2|95)+
	Up	PaeAG1_05223	21.5728	19.5614	13.4231	48.6027	38.1536	37.2097	27.1304	30.7498	39.8639	1.14116		PA4387	100	5587371	287.DR97_1565	fxsA	brown					annotation not available	https://smart.embl.de/smart/DDvec.cgi?smart=155:Pfam_FxsA(5|118)+
	Down	PaeAG1_05242	63.1773	57.7528	57.3534	24.8414	26.5919	33.5795	28.8261	29.818	21.8303	-1.0657	-1.16322	lpxC	100	5607984	287.DR97_1584	lpxC	blue					UDP-3-O-acyl-N-acetylglucosamine deacetylase; Catalyzes the hydrolysis of UDP-3-O-myristoyl-N- acetylglucosamine to form UDP-3-O-myristoylglucosamine and acetate, the committed step in lipid A biosynthesis; Belongs to the LpxC family	https://smart.embl.de/smart/DDvec.cgi?smart=303:Pfam_LpxC(4|276)+
	Down	PaeAG1_05269	55.9864	67.9993	39.0491	12.9607	12.7179	30.8569	23.7391	25.1589	10.4406	-1.5101	-1.49032	rplM	100	5635224	287.DR97_1611	rplM	blue					50S ribosomal protein L13; This protein is one of the early assembly proteins of the 50S ribosomal subunit, although it is not seen to bind rRNA by itself. It is important during the early stages of 50S assembly	https://smart.embl.de/smart/DDvec.cgi?smart=142:Pfam_Ribosomal_L13(14|138)+
	Down	PaeAG1_05287	19.5182	19.5614	25.626	6.48036	8.09318	12.7058	11.8696	9.31811	6.64399	-1.20578	-1.24726	PA4451	100	5655197	287.DR97_1629	DR97_1629	brown					annotation not available	https://smart.embl.de/smart/DDvec.cgi?smart=79:Pfam_BolA(11|73)+
	Down	PaeAG1_05296	266.578	244.984	395.372	135.007	138.74	142.486	164.478	135.113	128.134	-1.11747	-1.08724	PA4459	100	5660539	287.DR97_1638	lptC	brown					Lipopolysaccharide export system protein LptC; Involved in the assembly of lipopolysaccharide (LPS). Required for the translocation of LPS from the inner membrane to the outer membrane. Facilitates the transfer of LPS from the inner membrane to the periplasmic protein LptA. Could be a docking site for LptA	https://smart.embl.de/smart/DDvec.cgi?smart=190:Pfam_LptC(12|188)+
	Down	PaeAG1_05364	88.3456	92.2182	104.945	77.7643	85.5565	77.1422	28.8261	46.5906	52.2028		-1.11617	PA4487	100	5717298	287.DR97_1666	yfaP	turquoise					Uncharacterized protein	https://smart.embl.de/smart/DDvec.cgi?smart=263:SIGNAL(1|19)+Pfam_DUF2135(193|248)+
	Down	PaeAG1_05367	61.1228	56.8213	39.0491	33.4819	26.5919	37.2097	16.9565	27.0225	27.5251		-1.115	PA4490	100	5724317	287.DR97_1669	DR97_1669	turquoise					Uncharacterized protein	https://smart.embl.de/smart/DDvec.cgi?smart=216:Pfam_DUF1175(15|215)+
	Up	PaeAG1_05416	14.8955	14.904	10.9826	31.3217	33.5289	23.5964	18.6522	20.4999	25.6268	1.08149		PA4535	99	5778179	287.DR97_1716	DR97_1716	brown					Uncharacterized protein	https://smart.embl.de/smart/DDvec.cgi?smart=209:Pfam_DUF1780(2|209)+
	Up	PaeAG1_05463	279.932	224.491	461.268	885.649	813.943	532.735	922.434	747.313	1148.46	1.21292	1.54989	BFV99_RS06455	106	5828904	287.DR97_1766	DR97_1766	yellow					Uncharacterized protein	http://smart.embl.de/smart/DDt.cgi?smart=188:
	Up	PaeAG1_05464	260.414	204.929	346.561	913.731	810.474	527.289	774.912	653.2	1169.34	1.47383	1.68146	BFV99_RS13730	100	5829547	287.DR97_1767	DR97_1767	blue					annotation not available	https://smart.embl.de/smart/DDvec.cgi?smart=59:TRANS(13|30)+TRANS(35|54)+
	Up	PaeAG1_05465	201.346	172.327	275.784	681.518	618.55	438.349	571.434	518.087	895.041	1.42423	1.61747	PA4487	100	5829728	287.DR97_1768	DR97_1768	blue					annotation not available	https://smart.embl.de/smart/DDvec.cgi?smart=44:SIGNAL(1|25)+
	Up	PaeAG1_05468	283.528	264.545	347.781	522.749	474.029	397.509	659.608	548.837	668.196		1.06921	BFV99_RS06445	100	5831043	287.DR97_1771	DR97_1771	turquoise					Uncharacterized protein	http://smart.embl.de/smart/DDt.cgi?smart=65:
	Up	PaeAG1_05470	152.037	84.7662	237.956	448.225	422.002	298.586	449.347	385.77	711.856	1.30543	1.71182	BFV99_RS06435	100	5832381	287.DR97_1773	DR97_1773	yellow					Uncharacterized protein	http://smart.embl.de/smart/DDt.cgi?smart=116:
	Up	PaeAG1_05471	119.164	113.643	54.9128	128.527	134.116	83.495	201.782	211.521	224.947		1.13227	BFV99_RS06430	100	5832788	287.DR97_1774	DR97_1774	turquoise					Uncharacterized protein	https://smart.embl.de/smart/DDvec.cgi?smart=210:Pfam_DUF3275(2|206)+
	Up	PaeAG1_05472	27.2228	26.0819	15.8637	36.722	39.3097	23.5964	52.5652	59.6359	69.2873		1.36403	BFV99_RS06425	100	5833417	287.DR97_1775	DR97_1775	turquoise					Pathogenesis-related protein	http://smart.embl.de/smart/DDt.cgi?smart=91:
	Up	PaeAG1_05473	31.3319	27.9449	23.1854	52.9229	53.1838	32.672	77.9999	78.2722	93.965		1.58139	BFV99_RS06420	100	5833762	287.DR97_1776	DR97_1776	turquoise					Uncharacterized protein	http://smart.embl.de/smart/DDt.cgi?smart=120:
	Up	PaeAG1_05474	34.9273	28.8764	21.9651	60.4833	58.9646	40.84	93.2608	94.113	123.388		1.82639	BFV99_RS06415	100	5834192	287.DR97_1777	DR97_1777	turquoise					Uncharacterized protein	http://smart.embl.de/smart/DDt.cgi?smart=86:
	Down	PaeAG1_05488	67.2864	60.5473	63.4548	44.2824	31.2166	40.84	30.5217	20.4999	31.3217		-1.23673	PA4700	97	5848752	287.DR97_1796	DR97_1796	turquoise					Conserved hypothetical protein	http://smart.embl.de/smart/DDt.cgi?smart=369:
	Down	PaeAG1_05507	25.6818	18.6299	25.626	12.9607	9.24935	14.5209	8.47825	7.45449	13.288		-1.24336	BFV99_RS06225	95	5864345	287.DR97_1833	DR97_1833	turquoise					traG-like , N-terminal region family protein	https://smart.embl.de/smart/DDvec.cgi?smart=504:Pfam_TraG_N(10|490)+
	Down	PaeAG1_05514	42.6319	31.6709	65.8954	19.4411	18.4987	28.1342	23.7391	23.2953	23.7285	-1.05226		BFV99_RS06190	93	5869872	287.DR97_1840	DR97_1840	brown					Relaxase; ICE_TraI_Pfluor: integrating conjugative element relaxase, PFGI-1 class	https://smart.embl.de/smart/DDvec.cgi?smart=639:HDc(86|246)+Pfam_TraI_2_C(506|630)+
	Up	PaeAG1_05519	5.65001	4.65749	4.88114	35.642	19.6549	18.1511	20.3478	20.4999	22.7794	2.24098	2.04446	clpB	100	5873911	287.DR97_1845	clpB	blue					Chaperone protein ClpB; Part of a stress-induced multi-chaperone system, it is involved in the recovery of the cell from heat-induced damage, in cooperation with DnaK, DnaJ and GrpE; Belongs to the ClpA/ClpB family	https://smart.embl.de/smart/DDvec.cgi?smart=854:Pfam_Clp_N(17|69)+Pfam_Clp_N(94|145)+AAA(198|343)+COIL(409|498)+AAA(597|765)+ClpB_D2-small(764|853)+
	Down	PaeAG1_05541	103.241	81.9718	151.315	27.0015	34.6851	86.2177	45.7826	38.2043	21.8303	-1.16621	-1.68724	rpsT	100	5899172	287.DR97_1867	rpsT	brown					30S ribosomal protein S20; Binds directly to 16S ribosomal RNA	https://smart.embl.de/smart/DDvec.cgi?smart=91:Pfam_Ribosomal_S20p(2|84)+
	Down	PaeAG1_05546	95.0228	90.3552	141.553	42.1223	36.9974	76.2346	47.4782	48.4542	30.3725	-1.0514	-1.37424	rplU	100	5902822	287.DR97_1872	rplU	brown					50S ribosomal protein L21; This protein binds to 23S rRNA in the presence of protein L20	https://smart.embl.de/smart/DDvec.cgi?smart=103:Pfam_Ribosomal_L21p(1|101)+
	Up	PaeAG1_05551	2.56818	2.79449	1.22028	12.9607	13.874	7.26044	6.7826	9.31811	9.49142	2.28015	1.91409	PA4573	100	5907846	287.DR97_1877	DR97_1877	brown					Uncharacterized protein	http://smart.embl.de/smart/DDt.cgi?smart=101:
	Up	PaeAG1_05560	5.13637	4.65749	7.32171	20.5211	16.1864	17.2435	13.5652	17.7044	16.1354	1.6998	1.53351			5917592		PaeAG1_05560	yellow
	Down	PaeAG1_05566	73.9637	69.8623	35.3883	20.5211	19.6549	16.336	20.3478	23.2953	20.8811	-1.69523	-1.4901	ccpR	100	5922826	287.DR97_1892	ccpA	yellow					annotation not available	https://smart.embl.de/smart/DDvec.cgi?smart=346:SIGNAL(1|23)+Pfam_CCP_MauG(51|202)+Pfam_Cytochrom_C(208|323)+
	Up	PaeAG1_05587	66.7728	57.7528	76.878	332.658	341.07	247.762	176.348	178.908	222.099	2.19829	1.52947	PA4607	100	5952702	287.DR97_1913	DR97_1913	blue					DUF3015 domain-containing protein	https://smart.embl.de/smart/DDvec.cgi?smart=168:Pfam_DUF3015(23|164)+
	Up	PaeAG1_05588	8.73183	6.52048	8.54199	22.6813	26.5919	18.1511	13.5652	15.8408	18.0337	1.48074		PA4608	100	5953411	287.DR97_1914	DR97_1914	blue					Cyclic diguanosine monophosphate-binding protein; Binds the second messenger bis-(3'-5') cyclic dimeric guanosine monophosphate (c-di-GMP). Can bind two c-di-GMP molecules per monomer. May play a role in bacterial second- messenger regulated processes. Binding to c-di-GMP induces a conformational change of the C- and N-termini resulting in the exposure of a highly negative surface on one side of …	https://smart.embl.de/smart/DDvec.cgi?smart=125:Pfam_PilZ(7|104)+
	Up	PaeAG1_05591	26.1955	42.8489	35.3883	232.213	167.645	113.444	193.304	164.931	205.015	2.31748	2.4533	PA4611	100	5955762	287.DR97_1917	DR97_1917	brown					GTP-binding protein	https://smart.embl.de/smart/DDvec.cgi?smart=84:Pfam_DUF465(29|76)+
	Up	PaeAG1_05621	29.2773	20.4929	39.0491	72.364	68.214	72.6044	47.4782	47.5224	58.8468	1.28322		PA4970	100	5993282	287.DR97_1947	DR97_1947	blue					Uncharacterized protein	http://smart.embl.de/smart/DDt.cgi?smart=68:
	Down	PaeAG1_05638	24.6546	26.0819	17.084	7.56042	9.24935	7.26044	10.1739	10.2499	8.54227	-1.52284	-1.256	hemH	100	6009064	287.DR97_1964	hemH	yellow					Ferrochelatase; Catalyzes the ferrous insertion into protoporphyrin IX; Belongs to the ferrochelatase family	https://smart.embl.de/smart/DDvec.cgi?smart=340:Pfam_Ferrochelatase(3|335)+
	Up	PaeAG1_05683	221.891	226.354	274.564	587.552	440.5	390.249	479.869	609.405	670.094		1.29029	BFV99_RS05210		6052479		PaeAG1_05683	turquoise
	Up	PaeAG1_05698	7.19092	8.38347	9.76228	27.0015	24.2795	17.2435	22.0435	23.2953	19.932	1.46531	1.40348	BFV99_RS05130	89	6063308	287.DR97_1801	DR97_1801	blue					Mercuric resistance operon regulatory protein; Mediates the mercuric-dependent induction of mercury resistance operon. In the absence of mercury MerR represses transcription by binding tightly to the mer operator region; when mercury is present the dimeric complex binds a single ion and becomes a potent transcriptional activator, while remaining bound to the mer site	https://smart.embl.de/smart/DDvec.cgi?smart=144:HTH_MERR(8|77)+
	Up	PaeAG1_05702	3.59546	2.79449	6.10142	11.8807	8.09318	9.9831	13.5652	11.1817	11.3897		1.58135	PA4674	100	6065952	287.DR97_2010	higA	turquoise					Putative virulence-associated protein; antidote_HigA: addiction module antidote protein, HigA family	https://smart.embl.de/smart/DDvec.cgi?smart=101:HTH_XRE(14|70)+
	Down	PaeAG1_05711	12.3273	12.1095	15.8637	1.08006	1.15617	1.81511	3.3913	1.86362	1.89828	-3.26983	-2.5699	PA4683	100	6075565	287.DR97_2019	DR97_2019	brown					Uncharacterized protein	http://smart.embl.de/smart/DDt.cgi?smart=200:
	Down	PaeAG1_05741	67.2864	49.3694	95.1822	54.003	47.4029	63.5288	33.913	27.9543	36.0674		-1.10514	BFV99_RS34255		6109592		PaeAG1_05741	turquoise
	Up	PaeAG1_05745	15.4091	13.9725	12.2028	64.8036	54.3399	41.7475	40.6956	47.5224	49.3554	1.91938	1.71102	PA1433		6115180		PaeAG1_05745	brown
	Up	PaeAG1_05746	22.0864	19.5614	26.8463	54.003	45.0906	53.5457	57.6521	40.0679	43.6605	1.17409	1.0361	BFV99_RS21185		6116108		PaeAG1_05746	turquoise
	Up	PaeAG1_05747	28.7637	28.8764	24.4057	60.4833	50.8714	54.4533	66.1304	65.2268	74.033	1.00229	1.3137	BFV99_RS21190		6117435		PaeAG1_05747	turquoise
	Down	PaeAG1_05769	23.6273	25.1504	21.9651	15.1208	17.3425	12.7058	8.47825	10.2499	11.3897		-1.20872	PA4714	99	6142108	287.DR97_2056	DR97_2056	turquoise					Uncharacterized protein	https://smart.embl.de/smart/DDvec.cgi?smart=149:SIGNAL(1|22)+Pfam_DUF411(53|120)+
	Down	PaeAG1_05780	45.2001	43.7804	95.1822	30.2417	35.8412	41.7475	33.913	25.1589	30.3725		-1.02932	PA4724.1	100	6152700	287.DR97_2067	DR97_2067	brown					annotation not available	https://smart.embl.de/smart/DDvec.cgi?smart=58:TRANS(7|26)+TRANS(30|49)+
	Up	PaeAG1_05794	346.191	224.491	496.656	1307.95	929.56	1148.96	590.086	500.383	483.113	1.66929		PA4738	100	6171359	287.DR97_2081	DR97_2081	blue					CsbD family protein; Belongs to the UPF0337 (CsbD) family	https://smart.embl.de/smart/DDvec.cgi?smart=65:Pfam_CsbD(4|56)+
	Up	PaeAG1_05795	325.132	190.957	606.482	1301.47	935.341	1096.33	639.26	420.247	405.283	1.57416		PA4739	100	6171606	287.DR97_2082	osmY_3	blue					annotation not available	https://smart.embl.de/smart/DDvec.cgi?smart=114:SIGNAL(1|25)+BON(50|113)+
	Down	PaeAG1_05796	41.091	35.3969	21.9651	4.32024	4.62468	7.26044	8.47825	7.45449	4.74571	-2.60685	-2.3213	pnp	100	6172223	287.DR97_2083	pnp	blue					Polyribonucleotide nucleotidyltransferase; Involved in mRNA degradation. Catalyzes the phosphorolysis of single-stranded polyribonucleotides processively in the 3'- to 5'-direction	https://smart.embl.de/smart/DDvec.cgi?smart=701:Pfam_RNase_PH(13|143)+Pfam_RNase_PH_C(146|211)+Pfam_PNPase(241|321)+Pfam_RNase_PH(324|457)+Pfam_RNase_PH_C(460|530)+KH(553|618)+S1(621|691)+
	Down	PaeAG1_05800	39.0364	31.6709	19.5246	5.4003	4.62468	6.35288	8.47825	9.31811	6.64399	-2.48197	-1.92398	infB	114	6176279	287.DR97_2087	infB	blue					Translation initiation factor IF-2; One of the essential components for the initiation of protein synthesis. Protects formylmethionyl-tRNA from spontaneous hydrolysis and promotes its binding to the 30S ribosomal subunits. Also involved in the hydrolysis of GTP during the formation of the 70S ribosomal complex	https://smart.embl.de/smart/DDvec.cgi?smart=840:Pfam_IF2_assoc(61|95)+COIL(98|154)+Pfam_IF2_N(264|315)+Pfam_Ras(344|505)+Pfam_IF-2(625|730)+
	Down	PaeAG1_05803	14.8955	16.7669	28.0666	6.48036	8.09318	9.9831	6.7826	5.59087	4.74571		-1.79608			6180940		PaeAG1_05803	brown
	Down	PaeAG1_05810	39.55	31.6709	63.4548	8.64048	10.4055	16.336	13.5652	12.1135	9.49142	-1.88766	-1.94204	PA4753	100	6187470	287.DR97_2097	yhbY	brown					annotation not available	https://smart.embl.de/smart/DDvec.cgi?smart=104:CRS1_YhbY(3|86)+
	Down	PaeAG1_05813	22.0864	19.5614	15.8637	6.48036	6.93701	6.35288	5.08695	5.59087	6.64399	-1.56612	-1.7319	carB	100	6188716	287.DR97_2100	carB	turquoise					CPSaseII_lrg: carbamoyl-phosphate synthase, large subunit; Belongs to the CarB family	https://smart.embl.de/smart/DDvec.cgi?smart=1073:Pfam_CPSase_L_D2(128|335)+CPSase_L_D3(424|547)+Pfam_CPSase_L_D2(673|876)+MGS(955|1041)+
	Down	PaeAG1_05814	13.3546	13.041	7.32171	3.24018	4.62468	2.72266	3.3913	3.72725	3.79657	-1.72807		PA4757	100	6191957	287.DR97_2101	leuE_1	yellow					Putative membrane protein PA4757; 2A76: homoserine/Threonine efflux family protein	https://smart.embl.de/smart/DDvec.cgi?smart=216:Pfam_LysE(17|214)+
	Down	PaeAG1_05815	34.9273	33.5339	30.5071	10.8006	13.874	13.6133	10.1739	11.1817	12.3388	-1.37669	-1.54656	carA	100	6192619	287.DR97_2102	carA	turquoise					CPSaseIIsmall: carbamoyl-phosphate synthase, small subunit; Belongs to the CarA family	https://smart.embl.de/smart/DDvec.cgi?smart=378:CPSase_sm_chain(3|133)+Pfam_Peptidase_C26(235|355)+
	Up	PaeAG1_05818	28.7637	24.2189	17.084	81.0045	63.5893	69.8817	62.7391	68.0222	72.1348	1.56754	1.49342	dnaK	102	6196050	287.DR97_2105	dnaK	brown					Chaperone protein DnaK; Acts as a chaperone	https://smart.embl.de/smart/DDvec.cgi?smart=637:Pfam_MreB_Mbl(105|383)+
	Up	PaeAG1_05819	3.08182	2.79449	1.22028	10.8006	9.24935	9.07555	6.7826	9.31811	10.4406	1.92937	1.83151	grpE	100	6198053	287.DR97_2106	grpE	brown					Protein GrpE; Participates actively in the response to hyperosmotic and heat shock by preventing the aggregation of stress-denatured proteins, in association with DnaK and GrpE. It is the nucleotide exchange factor for DnaK and may function as a thermosensor. Unfolded proteins bind initially to DnaJ; upon interaction with the DnaJ-bound protein, DnaK hydrolyzes its bound ATP, resulting in the for…	https://smart.embl.de/smart/DDvec.cgi?smart=186:Pfam_GrpE(4|173)+
	Down	PaeAG1_05907	30.8182	29.8079	23.1854	5.4003	5.78084	9.9831	6.7826	6.52268	4.74571	-1.97331	-2.25396	aroQ1	100	6289322	287.DR97_2197	aroQ1	blue					3-dehydroquinate dehydratase; Catalyzes a trans-dehydration via an enolate intermediate; Belongs to the type-II 3-dehydroquinase family	https://smart.embl.de/smart/DDvec.cgi?smart=147:Pfam_DHquinase_II(3|141)+
	Down	PaeAG1_05908	56.5001	51.2323	30.5071	11.8807	11.5617	13.6133	15.2609	14.909	8.54227	-1.91752	-1.88945	accB	123	6289789	287.DR97_2198	accB	blue					Biotin carboxyl carrier protein of acetyl-CoA carboxylase; This protein is a component of the acetyl coenzyme A carboxylase complex; first, biotin carboxylase catalyzes the carboxylation of the carrier protein and then the transcarboxylase transfers the carboxyl group to form malonyl-CoA	https://smart.embl.de/smart/DDvec.cgi?smart=156:Pfam_Biotin_lipoyl(81|155)+
	Down	PaeAG1_05909	22.6	18.6299	9.76228	8.64048	8.09318	10.8907	6.7826	7.45449	6.64399		-1.3344	accC	100	6290277	287.DR97_2199	accC3	yellow					accC: acetyl-CoA carboxylase, biotin carboxylase subunit	https://smart.embl.de/smart/DDvec.cgi?smart=449:Pfam_Biotin_carb_N(1|110)+Pfam_GARS_A(114|241)+Biotin_carb_C(336|441)+
	Up	PaeAG1_05937	12.8409	11.178	17.084	97.2054	63.5893	46.2853	39	36.3406	45.5588	2.3539	1.58565	osmE	100	6320110	287.DR97_2227	osmE	blue					annotation not available	https://smart.embl.de/smart/DDvec.cgi?smart=114:SIGNAL(1|21)+Pfam_SmpA_OmlA(30|98)+
	Up	PaeAG1_05938	2.56818	1.86299	2.44057	14.0408	12.7179	13.6133	8.47825	6.52268	10.4406	2.53228	1.8637	PA4877	125	6320498	287.DR97_2228	DR97_2228	blue					Rho termination factor, N-terminal domain protein	https://smart.embl.de/smart/DDvec.cgi?smart=135:Pfam_Rho_N(101|135)+
	Up	PaeAG1_05941	11.8136	10.2465	20.7448	51.8429	35.8412	31.7644	28.8261	20.4999	21.8303	1.5319		PA4880	100	6324231	287.DR97_2231	DR97_2231	blue					annotation not available	https://smart.embl.de/smart/DDvec.cgi?smart=177:Pfam_Rubrerythrin(38|176)+
	Down	PaeAG1_05950	15.9227	16.7669	13.4231	3.24018	4.62468	2.72266	1.69565	1.86362	3.79657	-2.15353	-2.59658	PA4889	99	6332313	287.DR97_2240	DR97_2240	turquoise					annotation not available	https://smart.embl.de/smart/DDvec.cgi?smart=366:SIGNAL(1|21)+Pfam_FAD_binding_6(49|142)+Pfam_NAD_binding_1(151|256)+Pfam_Fer2(287|358)+
	Up	PaeAG1_05978	3.08182	4.65749	1.22028	11.8807	10.4055	6.35288	6.7826	12.1135	24.6777		2.28612	PA4917	99	6364325	287.DR97_2268	DR97_2268	brown					Putative icotinic acid mononucleotide adenylyltransferase; Cyt_tran_rel: cytidyltransferase-like domain protein	https://smart.embl.de/smart/DDvec.cgi?smart=200:Pfam_CTP_transf_like(28|175)+
	Down	PaeAG1_05994	36.4682	40.9859	14.6434	8.64048	9.24935	13.6133	11.8696	16.7726	11.3897	-1.56288	-1.21627	PA4933	100	6383378	287.DR97_2284	DR97_2284	blue					annotation not available	https://smart.embl.de/smart/DDvec.cgi?smart=289:TRANS(17|39)+TRANS(54|76)+TRANS(89|111)+TRANS(148|170)+TRANS(191|213)+TRANS(217|239)+TRANS(246|268)+
	Down	PaeAG1_05995	88.3456	92.2182	62.2345	29.1616	26.5919	45.3777	42.3913	45.6588	28.4742	-1.25996	-1.07868	rpsR	100	6384284	287.DR97_2285	rpsR	blue					30S ribosomal protein S18; Binds as a heterodimer with protein S6 to the central domain of the 16S rRNA, where it helps stabilize the platform of the 30S subunit	https://smart.embl.de/smart/DDvec.cgi?smart=76:Pfam_Ribosomal_S18(17|68)+
	Down	PaeAG1_05996	92.9683	95.9442	84.1997	36.722	33.5289	60.8062	49.1739	55.9087	32.2708	-1.04866	-1.00117	rpsF	100	6384544	287.DR97_2286	rpsF	blue					30S ribosomal protein S6; Binds together with S18 to 16S ribosomal RNA	https://smart.embl.de/smart/DDvec.cgi?smart=139:Pfam_Ribosomal_S6(3|91)+
	Down	PaeAG1_06061	9.7591	10.2465	17.084	2.16012	3.46851	4.53777	3.3913	2.79543	1.89828	-1.80847	-2.21114	msbA	104	6460959	287.DR97_2352	msbA	brown					Lipid A export ATP-binding/permease protein MsbA; Involved in lipid A export and possibly also in glycerophospholipid export and for biogenesis of the outer membrane. Transmembrane domains (TMD) form a pore in the inner membrane and the ATP-binding domain (NBD) is responsible for energy generation; Belongs to the ABC transporter superfamily. Lipid exporter (TC 3.A.1.106) family	https://smart.embl.de/smart/DDvec.cgi?smart=603:Pfam_ABC_membrane(29|311)+AAA(382|575)+
	Down	PaeAG1_06128	22.6	24.2189	19.5246	6.48036	6.93701	7.26044	8.47825	9.31811	8.54227	-1.68667	-1.33422	PA5064	100	6550678	287.DR97_2419	DR97_2419	blue					annotation not available	https://smart.embl.de/smart/DDvec.cgi?smart=208:Pfam_SCP2(17|115)+
	Down	PaeAG1_06133	20.5455	22.3559	14.6434	8.64048	8.09318	8.16799	11.8696	8.3863	9.49142	-1.22796		tatB	99	6554038	287.DR97_2424	tatB	yellow					Sec-independent protein translocase protein TatB; Part of the twin-arginine translocation (Tat) system that transports large folded proteins containing a characteristic twin-arginine motif in their signal peptide across membranes. Together with TatC, TatB is part of a receptor directly interacting with Tat signal peptides. TatB may form an oligomeric binding site that transiently accommodates fol…	https://smart.embl.de/smart/DDvec.cgi?smart=142:Pfam_MttA_Hcf106(4|88)+
	Up	PaeAG1_06157	4.1091	5.58898	2.44057	20.5211	12.7179	11.7982	5.08695	14.909	13.288	1.85242	1.49597	PA5093	100	6581336	287.DR97_2447	hutH1	brown					annotation not available	https://smart.embl.de/smart/DDvec.cgi?smart=510:Pfam_Lyase_aromatic(14|471)+
	Down	PaeAG1_06169	14.8955	13.041	18.3043	6.48036	6.93701	8.16799	3.3913	5.59087	3.79657		-1.80101	hutC	100	6595822	287.DR97_2459	hutC	turquoise					His_ut_repres: histidine utilization repressor	https://smart.embl.de/smart/DDvec.cgi?smart=250:HTH_GNTR(26|85)+UTRA(106|243)+
	Down	PaeAG1_06183	35.9546	37.2599	31.7274	8.64048	9.24935	7.26044	8.47825	7.45449	6.64399	-2.07689	-2.24689	glnA	100	6613705	287.DR97_2473	glnA	turquoise					glnA: glutamine synthetase, type I	https://smart.embl.de/smart/DDvec.cgi?smart=469:Pfam_Gln-synt_N(13|95)+Gln-synt_C(102|379)+
	Down	PaeAG1_06192	23.1137	21.4244	42.71	15.1208	13.874	21.7813	15.2609	13.9772	10.4406		-1.12336	secB	100	6623826	287.DR97_2482	secB	brown					Protein-export protein SecB; One of the proteins required for the normal export of preproteins out of the cell cytoplasm. It is a molecular chaperone that binds to a subset of precursor proteins, maintaining them in a translocation-competent state. It also specifically binds to its receptor SecA	https://smart.embl.de/smart/DDvec.cgi?smart=163:Pfam_SecB(10|151)+
	Down	PaeAG1_06238	72.4228	43.7804	34.168	9.72054	9.24935	9.07555	13.5652	10.2499	9.49142	-2.45516	-2.24313	arcD	100	6668128	287.DR97_2538	arcD	yellow					Arg_ornith_anti: arginine-ornithine antiporter	https://smart.embl.de/smart/DDvec.cgi?smart=482:Pfam_AA_permease_2(9|469)+
	Down	PaeAG1_06239	156.659	86.6292	54.9128	15.1208	15.0302	15.4284	27.1304	25.1589	22.7794	-2.73153	-2.02202	arcA	100	6669598	287.DR97_2539	arcA	yellow					arcA: arginine deiminase	https://smart.embl.de/smart/DDvec.cgi?smart=418:Pfam_Amidinotransf(22|413)+
	Down	PaeAG1_06240	159.227	95.0127	82.9794	17.281	18.4987	17.2435	35.6087	30.7498	24.6777	-2.68855	-1.92751	arcB	100	6670934	287.DR97_2540	arcB	blue					Ornithine carbamoyltransferase; Reversibly catalyzes the transfer of the carbamoyl group from carbamoyl phosphate (CP) to the N(epsilon) atom of ornithine (ORN) to produce L-citrulline	https://smart.embl.de/smart/DDvec.cgi?smart=336:Pfam_OTCace_N(8|148)+Pfam_OTCace(155|332)+
	Down	PaeAG1_06241	102.727	68.9308	52.4723	14.0408	13.874	12.7058	16.9565	17.7044	17.0845	-2.49092	-2.13553	arcC	100	6672005	287.DR97_2541	arcC	yellow					arcC: carbamate kinase; Belongs to the carbamate kinase family	https://smart.embl.de/smart/DDvec.cgi?smart=310:Pfam_AA_kinase(1|284)+
	Up	PaeAG1_06246	46.2273	41.9174	57.3534	193.331	146.833	157.915	79.6956	87.5903	100.609	1.78864		PA5178	100	6677531	287.DR97_2546	ygaU	blue					LysM domain/BON superfamily protein	https://smart.embl.de/smart/DDvec.cgi?smart=145:Pfam_BON(21|88)+LysM(95|144)+
	Up	PaeAG1_06253	15.9227	17.6984	12.2028	31.3217	35.8412	26.3191	25.4348	36.3406	30.3725	1.00185	1.00956	PA5184	99	6684126	287.DR97_2554	DR97_2554	brown					CM_mono2: putative chorismate mutase	https://smart.embl.de/smart/DDvec.cgi?smart=185:CM_2(23|103)+
	Down	PaeAG1_06293	15.9227	18.6299	15.8637	4.32024	4.62468	6.35288	6.7826	9.31811	5.69485	-1.70142		pepP	100	6728895	287.DR97_2593	pepP	blue					Aminopeptidase P, N-terminal domain protein	https://smart.embl.de/smart/DDvec.cgi?smart=444:AMP_N(4|138)+Pfam_Peptidase_M24(182|415)+
	Down	PaeAG1_06309	27.7364	27.9449	41.4897	6.48036	6.93701	9.9831	10.1739	7.45449	5.69485	-2.01422	-2.09467	rho	100	6746081	287.DR97_2609	rho	brown					Transcription termination factor Rho; Facilitates transcription termination by a mechanism that involves Rho binding to the nascent RNA, activation of Rho's RNA-dependent ATPase activity, and release of the mRNA from the DNA template	https://smart.embl.de/smart/DDvec.cgi?smart=419:Rho_N(5|47)+CSP(52|118)+AAA(170|355)+
	Down	PaeAG1_06312	48.7955	53.0953	54.9128	19.4411	21.9672	21.7813	25.4348	22.3635	20.8811	-1.30342	-1.20096	ppk	100	6749603	287.DR97_2611	ppk1	brown					Polyphosphate kinase; Catalyzes the reversible transfer of the terminal phosphate of ATP to form a long-chain polyphosphate (polyP); Belongs to the polyphosphate kinase 1 (PPK1) family	https://smart.embl.de/smart/DDvec.cgi?smart=714:Pfam_PP_kinase_N(31|137)+Pfam_PP_kinase(145|348)+Pfam_PLDc_2(378|516)+
	Down	PaeAG1_06343	55.4728	37.2599	47.5911	33.4819	35.8412	38.1173	15.2609	17.7044	23.7285		-1.29144	PA5271	100	6784224	287.DR97_2642	DR97_2642	turquoise					annotation not available	https://smart.embl.de/smart/DDvec.cgi?smart=77:Pfam_PsiE(7|71)+
	Up	PaeAG1_06367	3.59546	2.79449	4.88114	12.9607	10.4055	10.8907	8.47825	8.3863	10.4406	1.63685		BFV99_RS01750	33	6805724	287.DR97_1288	DR97_1288	blue					DNA repair protein; recF/RecN/SMC N terminal domain protein	https://smart.embl.de/smart/DDvec.cgi?smart=875:Pfam_AAA_13(615|793)+
	Down	PaeAG1_06420	85.7774	69.8623	187.924	46.4426	43.9344	104.369	62.7391	63.3632	38.9148		-1.05321	rpmB	100	6879855	287.DR97_2687	rpmB	brown					L28: ribosomal protein L28; Belongs to the bacterial ribosomal protein bL28 family	https://smart.embl.de/smart/DDvec.cgi?smart=78:Pfam_Ribosomal_L28(3|62)+
	Up	PaeAG1_06452	34.4137	23.2874	63.4548	95.0453	69.3701	137.948	106.826	108.09	73.0839	1.35477	1.27405	PA5348	100	6911122	287.DR97_2719	hupB_1	yellow					DNA-binding protein HU-alpha; Histone-like DNA-binding protein which is capable of wrapping DNA to stabilize it, and thus to prevent its denaturation under extreme environmental conditions	https://smart.embl.de/smart/DDvec.cgi?smart=90:BHL(1|90)+
	Down	PaeAG1_06459	50.8501	43.7804	62.2345	2.16012	2.31234	1.81511	0	0	0	-4.64706	-7.94926	glcD	100	6916175	287.DR97_2726	glcD	turquoise					Putative FAD-linked oxidoreductase; glcD: glycolate oxidase, subunit GlcD	https://smart.embl.de/smart/DDvec.cgi?smart=499:Pfam_FAD_binding_4(56|195)+Pfam_FAD-oxidase_C(230|471)+
	Down	PaeAG1_06481	11.3	9.31497	8.54199	1.08006	1.15617	0.907555	0	0.931811	0.949142	-3.2449		betA	100	6941335	287.DR97_2748	betA	turquoise					Oxygen-dependent choline dehydrogenase; Involved in the biosynthesis of the osmoprotectant glycine betaine. Catalyzes the oxidation of choline to betaine aldehyde and betaine aldehyde to glycine betaine at the same rate	https://smart.embl.de/smart/DDvec.cgi?smart=561:Pfam_GMC_oxred_N(5|303)+Pfam_GMC_oxred_C(393|529)+
	Down	PaeAG1_06482	48.2819	57.7528	51.252	5.4003	8.09318	8.16799	1.69565	1.86362	1.89828	-2.85115	-4.82948	betB	100	6943156	287.DR97_2749	betB	turquoise					NAD/NADP-dependent betaine aldehyde dehydrogenase; Involved in the biosynthesis of the osmoprotectant glycine betaine. Catalyzes the reversible oxidation of betaine aldehyde to the corresponding acid	https://smart.embl.de/smart/DDvec.cgi?smart=490:Pfam_Aldedh(15|479)+
	Down	PaeAG1_06483	21.0591	24.2189	29.2868	3.24018	3.46851	4.53777	1.69565	1.86362	0.949142	-2.69512	-4.05641	betI	100	6944689	287.DR97_2750	betI	turquoise					HTH-type transcriptional regulator BetI; Repressor involved in choline regulation of the bet genes	https://smart.embl.de/smart/DDvec.cgi?smart=197:Pfam_TetR_N(14|60)+Pfam_TetR_C_6(84|193)+
	Up	PaeAG1_06534	14.8955	15.8355	21.9651	58.3232	53.1838	45.3777	28.8261	27.0225	37.9657	1.60987		PA5424	100	6998763	287.DR97_2801	DR97_2801	blue					annotation not available	https://smart.embl.de/smart/DDvec.cgi?smart=81:TRANS(2|20)+Pfam_Transgly_assoc(33|80)+
	Up	PaeAG1_06539	15.9227	15.8355	18.3043	63.7235	68.214	40.84	32.2174	32.6134	49.3554	1.79186	1.21816	aspA	100	7003224	287.DR97_2806	aspA	blue					aspA: aspartate ammonia-lyase	https://smart.embl.de/smart/DDvec.cgi?smart=474:Pfam_Lyase_1(15|347)+Pfam_FumaraseC_C(413|466)+
	Down	PaeAG1_06547	129.437	133.204	114.707	60.4833	57.8084	62.6213	45.7826	51.2496	69.2873	-1.06253	-1.1668	PA5437	100	7013910	287.DR97_2815	cmpR_1	turquoise					annotation not available	https://smart.embl.de/smart/DDvec.cgi?smart=316:Pfam_HTH_1(10|69)+Pfam_LysR_substrate(93|300)+
	Up	PaeAG1_06560	9.7591	10.2465	7.32171	31.3217	28.9042	20.8738	16.9565	19.568	23.7285	1.5342	1.13486	wbpY	100	7031078	287.DR97_2827	wbpY	brown					annotation not available	https://smart.embl.de/smart/DDvec.cgi?smart=375:Pfam_Glyco_transf_4(14|173)+Pfam_Glyco_trans_1_4(196|338)+
	Up	PaeAG1_06592	13.3546	11.178	9.76228	43.2024	28.9042	56.2684	39	41.9315	27.5251	1.87864	1.61666	PA5481	100	7066181	287.DR97_2859	ivy_1	turquoise					annotation not available	https://smart.embl.de/smart/DDvec.cgi?smart=155:SIGNAL(1|23)+Pfam_Ivy(37|153)+
	Up	PaeAG1_06593	22.0864	17.6984	20.7448	98.2854	62.4331	119.797	86.4782	77.3403	60.7451	2.20829	1.86948	PA5482		7066670		PaeAG1_06593	turquoise
	Down	PaeAG1_06611	52.391	50.3008	45.1505	14.0408	18.4987	13.6133	13.5652	14.909	18.9828	-1.69679	-1.62427	znuC	100	7086639	287.DR97_2878	znuC	turquoise					Zinc import ATP-binding protein ZnuC; Part of the ABC transporter complex ZnuABC involved in zinc import. Responsible for energy coupling to the transport system; Belongs to the ABC transporter superfamily. Zinc importer (TC 3.A.1.15.5) family	https://smart.embl.de/smart/DDvec.cgi?smart=269:AAA(30|199)+
	Up	PaeAG1_06619	4.1091	5.58898	4.88114	17.281	10.4055	18.1511	20.3478	27.9543	24.6777	1.69992	2.37705	PA5508	100	7093524	287.DR97_2886	DR97_2886	turquoise					annotation not available	https://smart.embl.de/smart/DDvec.cgi?smart=443:Pfam_Gln-synt_N_2(1|104)+Gln-synt_C(105|353)+
	Down	PaeAG1_06676	89.8865	92.2182	82.9794	58.3232	62.4331	42.6551	45.7826	40.9997	36.0674		-1.12718	BFV99_RS05625	96	7151625	287.DR97_1329	hspA	turquoise					annotation not available	https://smart.embl.de/smart/DDvec.cgi?smart=152:Pfam_HSP20(50|152)+
	Up	PaeAG1_06686	22.6	19.5614	35.3883	56.1631	41.6221	51.7306	67.826	62.4314	57.8976		1.30899	BFV99_RS05575		7165386		PaeAG1_06686	turquoise
	Down	PaeAG1_06707	12.8409	12.1095	6.10142	2.16012	2.31234	2.72266	3.3913	2.79543	1.89828	-2.14198	-2.03435	PA5568	100	7187150	287.DR97_2947	yidC	blue					Membrane protein insertase YidC; Required for the insertion and/or proper folding and/or complex formation of integral membrane proteins into the membrane. Involved in integration of membrane proteins that insert both dependently and independently of the Sec translocase complex, as well as at least some lipoproteins. Aids folding of multispanning membrane proteins	https://smart.embl.de/smart/DDvec.cgi?smart=578:TRANS(7|24)+Pfam_YidC_periplas(81|191)+Pfam_YidC_periplas(191|380)+Pfam_60KD_IMP(391|569)+
