# Supplementary material for: Transcriptomic determinants of the response of ST-111 Pseudomonas aeruginosa AG1 to ciprofloxacin identified by a top-down systems biology approach
Source: Sci Rep. 2020 Aug 13;10:13717. doi: 10.1038/s41598-020-70581-2 (PMC7427096; doi:10.1038/s41598-020-70581-2)
Supplement: Supplementary file 8 — Supplementary Table S2. [file 41598_2020_70581_MOESM8_ESM.xlsx]

## Sheet: TF modulating DEGs
Transcription factors regulating the DEGs in PaeAG1 after treatment with CIP by a Context-centric analysis (orthologues P. aeruginosa PAO1)
2.5 h				5 h
ID	Gene	p-value		ID	Gene	p-value
PA4296	pprB	1.14984e-08		PA2588		7.75226e-07
PA2622	cspD	2.591e-06		PA0576	rpoD	5.5966e-06
PA3006	psrA	6.11564e-06		PA2622	cspD	1.1003e-05
PA3622	rpoS	1.32896e-05		PA2591	vqsR	1.21677e-05
PA0576	rpoD	0.000155278		PA0376	rpoH	6.02248e-05
PA0456		0.000481804		PA4296	pprB	7.02886e-05
PA5261	algR	0.000939637		PA3006	psrA	0.000209399
PA2591	vqsR	0.00115783		PA3622	rpoS	0.00046988
PA2588		0.00148095		PA1003	mvfR	0.000541751
PA4853	fis	0.00443411		PA5059		0.000926166
PA3266	capB	0.00462873		PA0456		0.001342
PA1003	mvfR	0.007794		PA3477	rhlR	0.00168829
PA2572		0.0129489		PA3266	capB	0.00184101
PA3477	rhlR	0.015668		PA2426	pvdS	0.00202251
PA0763	mucA	0.0184581		PA4853	fis	0.0032714
PA1544	anr	0.0192306		PA1898	qscR	0.00339789
PA5059		0.0200348		PA0762	algU	0.00339789
PA2426	pvdS	0.0201614		PA1949	rbsR	0.00627218
PA0762	algU	0.0252655		PA5261	algR	0.0143256
PA0376	rpoH	0.0318019		PA5356	glcC	0.0196746
PA0893	argR	0.0412213		PA3045	rocA2	0.0226662
PA4315	mvaT	0.0412213		PA1544	anr	0.0238316
				PA4462	rpoN	0.0260634
				PA5380	gbdR	0.0321531
				PA0763	mucA	0.0385983
				PA1759		0.0390058
				PA1455	fliA	0.0400152
				PA2572		0.0485885

## Sheet: Regulators at 2.5 h
Regulators of DEGs in PaeAG1 after treatment with CIP by a Context-centric analysis, time 2.5h (orthologues P. aeruginosa PAO1)
ID	Gene	TF	DEG	p-value
PA3162	rpsA			7.74273e-28
PA3656	rpsB		DEG	9.63124e-27
PA3655	tsf		DEG	4.6626e-25
PA5316	rpmB			2.728e-24
PA3745	rpsP			3.25718e-24
PA4241	rpsM			5.32889e-24
PA4932	rplI			1.02417e-23
PA1800	tig			2.4151e-23
PA3742	rplS			3.61352e-23
PA4256	rplP			4.94e-23
PA4262	rplD		DEG	9.34711e-23
PA4254	rpsQ			1.23601e-22
PA4261	rplW		DEG	1.23601e-22
PA4255	rpmC		DEG	1.51631e-22
PA4237	rplQ			2.37743e-22
PA4250	rpsN			3.02788e-22
PA4567	rpmA			3.73341e-22
PA4247	rplR		DEG	4.49792e-22
PA4245	rpmD		DEG	5.93258e-22
PA4263	rplC		DEG	6.65792e-22
PA4274	rplK			6.65792e-22
PA4934	rpsR		DEG	8.37672e-22
PA3743	trmD			1.53677e-21
PA4244	rplO		DEG	1.53677e-21
PA4264	rpsJ			1.82625e-21
PA4252	rplX			2.15969e-21
PA4265	tufA			3.18258e-21
PA0852	cbpD			3.4371e-21
PA4249	rpsH		DEG	4.01963e-21
PA4240	rpsK		DEG	4.01963e-21
PA4271	rplL			4.95733e-21
PA4251	rplE			5.48117e-21
PA4258	rplV		DEG	7.36635e-21
PA4741	rpsO			7.36635e-21
PA4273	rplA		DEG	8.72732e-21
PA4935	rpsF		DEG	9.33347e-21
PA4239	rpsD		DEG	1.33015e-20
PA4257	rpsC		DEG	2.36822e-20
PA4253	rplN			2.60595e-20
PA4563	rpsT		DEG	3.52307e-20
PA4433	rplM		DEG	3.9399e-20
PA4277	tufB			4.42437e-20
PA4432	rpsI			4.42437e-20
PA4248	rplF		DEG	1.23545e-19
PA5315	rpmG			1.56425e-19
PA4568	rplU		DEG	5.3654e-19
PA4260	rplB		DEG	5.79148e-19
PA4272	rplJ		DEG	5.84035e-19
PA4267	rpsG		DEG	9.85254e-19
PA4259	rpsS		DEG	1.64288e-18
PA0579	rpsU		DEG	3.80408e-18
PA3744	rimM		DEG	3.80408e-18
PA4171				6.74298e-18
PA4266	fusA1		DEG	7.13562e-18
PA4238	rpoA		DEG	2.83421e-17
PA2067				3.03581e-17
PA2071	fusA2			5.01307e-17
PA4243	secY			6.06366e-17
PA4246	rpsE		DEG	9.48704e-17
PA4242	rpmJ			2.83318e-16
PA5570	rpmH			7.18277e-16
PA3691				9.86795e-16
PA4268	rpsL			1.08595e-15
PA3181				5.51639e-15
PA3692	lptF			1.09199e-14
PA3365				3.6562e-14
PA4880			DEG	8.42732e-14
PA4869				1.00089e-13
PA2970	rpmF		DEG	1.09397e-13
PA2433			DEG	1.46266e-13
PA2300	chiC			2.91387e-13
PA4739			DEG	4.25504e-13
PA1324				6.03501e-13
PA0567			DEG	9.38155e-13
PA2172			DEG	1.20259e-12
PA2190			DEG	1.36458e-12
PA3520				1.49487e-12
PA2166			DEG	2.07218e-12
PA1323				3.6967e-12
PA2939				4.605e-12
PA4876	osmE		DEG	8.15743e-12
PA4130				9.5837e-12
PA2165				1.21039e-11
PA3888				1.31459e-11
PA1784				1.46119e-11
PA1905	phzG2			1.54265e-11
PA4738			DEG	1.67397e-11
PA1895				1.83669e-11
PA4211	phzB1		DEG	2.17214e-11
PA3478	rhlB			2.72707e-11
PA2146			DEG	3.93948e-11
PA2159			DEG	4.78971e-11
PA1660	hsiG2			5.49446e-11
PA2066				6.90569e-11
PA5481			DEG	6.90569e-11
PA4129				7.08518e-11
PA3416				8.65434e-11
PA2171			DEG	8.77948e-11
PA5061				9.98378e-11
PA1667	hsiJ2			1.34779e-10
PA2134			DEG	1.35079e-10
PA4134				1.55291e-10
PA2068				2.07983e-10
PA2030				2.62023e-10
PA5027				3.16522e-10
PA2142				3.25878e-10
PA2031				3.87348e-10
PA2176				3.96046e-10
PA1404			DEG	3.96046e-10
PA1881				4.33869e-10
PA2170				4.55227e-10
PA2167				4.64543e-10
PA4207	mexI			5.77155e-10
PA2151				7.18968e-10
PA3234				8.70775e-10
PA0107				9.50337e-10
PA2143			DEG	1.52054e-09
PA3418	ldh			1.61284e-09
PA1728				1.83242e-09
PA2747			DEG	2.13003e-09
PA0179				2.31274e-09
PA0105	coxB			2.34691e-09
PA5482			DEG	2.73367e-09
PA2021			DEG	2.96021e-09
PA2164			DEG	4.25858e-09
PA4141				4.26616e-09
PA4385	groEL		DEG	4.61209e-09
PA3235			DEG	4.67691e-09
PA4744	infB		DEG	5.26931e-09
PA0122	rahU			5.55711e-09
PA4649	cupE2			5.55711e-09
PA2169				5.81758e-09
PA2743	infC			6.34909e-09
PA4142				6.40004e-09
PA2779			DEG	8.15301e-09
PA5460				9.45803e-09
PA2158				9.57967e-09
PA3370				9.57967e-09
PA2163				9.87186e-09
PA4296	pprB	TF		1.14984e-08
PA2069				1.18036e-08
PA4761	dnaK		DEG	1.31491e-08
PA2024				1.50911e-08
PA3126	ibpA		DEG	1.7236e-08
PA2144	glgP			1.75816e-08
PA4205	mexG			1.87814e-08
PA0355	pfpI		DEG	2.49796e-08
PA2152			DEG	2.51706e-08
PA2157			DEG	2.52016e-08
PA2180			DEG	2.52016e-08
PA3333	fabH2			2.82918e-08
PA3332			DEG	2.95237e-08
PA4269	rpoC			4.30085e-08
PA1903	phzE2			4.41841e-08
PA4206	mexH			4.73536e-08
PA5220				5.73004e-08
PA2160				6.78025e-08
PA4648	cupE1			7.19483e-08
PA2112			DEG	8.05076e-08
PA2194	hcnB			8.23707e-08
PA5212				8.34775e-08
PA3415				1.10489e-07
PA2193	hcnA			1.15593e-07
PA1904	phzF2			1.15723e-07
PA3361	lecB			1.2289e-07
PA1249	aprA			1.25435e-07
PA1894				1.25435e-07
PA4217	phzS			1.25807e-07
PA1869				1.79463e-07
PA1596	htpG		DEG	1.94484e-07
PA2414				2.25763e-07
PA3369				2.63066e-07
PA3417			DEG	3.17083e-07
PA4133				5.18503e-07
PA4575				5.29388e-07
PA2366				5.98514e-07
PA4139			DEG	6.34625e-07
PA1562	acnA			7.43086e-07
PA2250	lpdV		DEG	8.26294e-07
PA3032	snr1			8.27273e-07
PA3371				9.49861e-07
PA4745	nusA			1.01232e-06
PA4306	flp			1.10667e-06
PA1317	cyoA			1.11476e-06
PA4311				1.1999e-06
PA0059	osmC		DEG	1.337e-06
PA4175	piv			1.3509e-06
PA0588				1.49303e-06
PA5054	hslU			1.57394e-06
PA4671				1.57394e-06
PA1319	cyoC			1.67059e-06
PA2415				1.83608e-06
PA1246	aprD			2.02214e-06
PA2148				2.02476e-06
PA4542	clpB		DEG	2.07172e-06
PA4209	phzM			2.1815e-06
PA2620	clpA			2.35305e-06
PA2622	cspD	TF		2.591e-06
PA1902	phzD2			2.62294e-06
PA2008	fahA		DEG	2.89795e-06
PA2153	glgB		DEG	3.56414e-06
PA3479	rhlA			5.02704e-06
PA0996	pqsA			5.11385e-06
PA3006	psrA	TF	DEG	6.11564e-06
PA1777	oprF			6.36949e-06
PA0997	pqsB		DEG	6.55478e-06
PA5053	hslV			7.23058e-06
PA5049	rpmE			7.23058e-06
PA4760	dnaJ			7.33858e-06
PA4208	opmD			8.06824e-06
PA1592			DEG	8.79583e-06
PA5424			DEG	9.78891e-06
PA2570	lecA			9.8592e-06
PA1318	cyoB			1.01954e-05
PA4210	phzA1			1.01954e-05
PA2423				1.04728e-05
PA3622	rpoS	TF		1.32896e-05
PA3038				1.42358e-05
PA3923				1.57574e-05
PA4762	grpE		DEG	1.5982e-05
PA4131			DEG	1.63317e-05
PA2562			DEG	1.68169e-05
PA1545				1.74754e-05
PA1901	phzC2			1.86244e-05
PA0999	pqsD			1.93741e-05
PA1471				2.05772e-05
PA1896				2.19455e-05
PA5556	atpA			2.52031e-05
PA1801	clpP			2.52567e-05
PA1414			DEG	2.52567e-05
PA2485				2.59263e-05
PA3331			DEG	2.86572e-05
PA2717	cpo			3.5468e-05
PA3819			DEG	3.72137e-05
PA1247	aprE			3.72376e-05
PA2754				4.72173e-05
PA2569				4.77551e-05
PA3195	gapA			4.83113e-05
PA3476	rhlI			4.83113e-05
PA1248	aprF			5.37033e-05
PA2195	hcnC			5.78933e-05
PA5178			DEG	6.39314e-05
PA3188				6.43639e-05
PA2303	ambD			7.32668e-05
PA1999	dhcA		DEG	0.000100655
PA0962	dps			0.000100686
PA5016	aceF			0.000107488
PA4061			DEG	0.00011272
PA3274			DEG	0.00011272
PA4078				0.000113723
PA3327				0.000116096
PA3329				0.000116096
PA3459				0.000124947
PA4498				0.000133788
PA2937			DEG	0.000138042
PA2184			DEG	0.000138467
PA3639	accA		DEG	0.000151868
PA0108	coIII		DEG	0.000153651
PA0576	rpoD	TF		0.000155278
PA2741	rplT			0.000160343
PA2827			DEG	0.000160343
PA2976	rne			0.000176565
PA2249	bkdB		DEG	0.000183156
PA4751	ftsH			0.000183156
PA0347	glpQ			0.000223026
PA3330			DEG	0.000223214
PA4852				0.000230643
PA4300	tadC			0.000242764
PA1673				0.00027916
PA1000	pqsE		DEG	0.000296163
PA2007	maiA		DEG	0.000309823
PA0998	pqsC		DEG	0.000330341
PA4651	cupE4			0.000335419
PA2555				0.000346531
PA1657	hsiB2			0.000366417
PA1580	gltA			0.000381634
PA0887	acsA			0.000391932
PA4377			DEG	0.000395803
PA2815				0.000397715
PA3328			DEG	0.000397715
PA4573			DEG	0.000407136
PA2965	fabF1			0.000407136
PA5475				0.000407136
PA2162				0.000407136
PA5060	phaF			0.000426779
PA0329				0.000427513
PA4713				0.000449601
PA0456		TF		0.000481804
PA3688				0.000504125
PA3657	map			0.000504125
PA1662	clpV2			0.000531424
PA1586	sucB			0.00059215
PA2573				0.000621563
PA4270	rpoB			0.000633307
PA2014	liuB			0.000633307
PA1803	lon			0.000633307
PA2513	antB			0.000668515
PA1806	fabI			0.000668515
PA2554				0.000668515
PA2966	acpP			0.000668515
PA3335				0.000677375
PA0219				0.000696182
PA4304	rcpA			0.000743953
PA5240	trxA			0.000761825
PA0007				0.000775884
PA3875	narG			0.000798992
PA2156				0.00082584
PA3460				0.000891531
PA2009	hmgA			0.000906713
PA2365				0.000915115
PA5261	algR	TF		0.000939637
PA4702				0.000953459
PA3945				0.00107333
PA0198	exbB1			0.00112766
PA0857	bolA			0.00113051
PA2591	vqsR	TF		0.00115783
PA0656				0.00116216
PA3040				0.00118095
PA3572				0.00120526
PA2967	fabG		DEG	0.00120526
PA2329				0.00131415
PA4847	accB		DEG	0.00141018
PA5526				0.00141018
PA3309			DEG	0.00141018
PA4770	lldP			0.00141018
PA0747				0.0014625
PA4549	fimT			0.0014625
PA2588		TF		0.00148095
PA4918				0.00151147
PA5171	arcA		DEG	0.00152138
PA0062				0.00152138
PA1190				0.0015736
PA0586				0.00161552
PA0587				0.00165236
PA2777				0.0016882
PA0143	nuh			0.0016882
PA2968	fabD		DEG	0.00174507
PA2248	bkdA2		DEG	0.00174507
PA2168				0.00178277
PA1001	phnA			0.00187758
PA3023				0.00191483
PA1753				0.00202167
PA2139				0.00202167
PA3807	ndk		DEG	0.00202167
PA3504				0.00202167
PA0866	aroP2			0.00202243
PA0229	pcaT			0.00202243
PA1088				0.00202243
PA3326	clpP2			0.00233469
PA3796				0.00238674
PA1930				0.00247977
PA5558	atpF			0.00255985
PA2552				0.00268928
PA4848	accC			0.00272413
PA5554	atpD			0.00281181
PA3906				0.00286284
PA1175	napD			0.00297325
PA2367				0.00298719
PA3635	eno			0.00312813
PA3205				0.00312813
PA2587	pqsH			0.00340908
PA3394	nosF			0.00348482
PA2592				0.00355819
PA5173	arcC		DEG	0.00358657
PA1093			DEG	0.00358657
PA4553	pilX			0.00358657
PA2140				0.00358657
PA3347				0.00358657
PA3724	lasB		DEG	0.00373798
PA4874				0.00382898
PA3336				0.00383464
PA1216				0.00383741
PA5108				0.00383741
PA3902				0.00383741
PA1609	fabB		DEG	0.00394965
PA2621				0.00394965
PA1135				0.00424964
PA2553				0.00427941
PA4345				0.00443411
PA4853	fis	TF		0.00443411
PA3746	ffh			0.00462873
PA1566	pauA3			0.00462873
PA3266	capB	TF	DEG	0.00462873
PA4204	ppgL			0.00472774
PA0854	fumC2			0.00477922
PA4299	tadD			0.00477922
PA3041				0.00477922
PA0106	coxA			0.0048234
PA2247	bkdA1		DEG	0.0048234
PA4067	oprG			0.0048234
PA5044	pilM			0.0048234
PA1002	phnB		DEG	0.00513048
PA1583	sdhA		DEG	0.00541663
PA4305	rcpC			0.00546222
PA1874				0.00581155
PA0320				0.0058694
PA4143				0.0058694
PA4733	acsB			0.0058694
PA0132	bauA		DEG	0.0058694
PA3393	nosD			0.00605527
PA2000	dhcB		DEG	0.00611791
PA1589	sucD			0.00698467
PA5015	aceE			0.00711434
PA1899	phzA2			0.00732695
PA5372	betA		DEG	0.00732695
PA3662				0.00732695
PA2753				0.00732695
PA2381				0.00732695
PA5041	pilP			0.00732695
PA4577				0.00732695
PA1789				0.00732695
PA5568			DEG	0.00749289
PA1003	mvfR	TF	DEG	0.007794
PA1173	napB			0.00817777
PA3570	mmsA		DEG	0.00823009
PA2619	infA		DEG	0.00829457
PA4333				0.00829457
PA2304	ambC			0.00829457
PA3913				0.00858266
PA1888				0.008688
PA5557	atpH			0.00901911
PA1802	clpX			0.00901911
PA4554	pilY1			0.00901911
PA3531	bfrB			0.00918099
PA0509	nirN			0.00938378
PA3391	nosR			0.00938378
PA4607			DEG	0.00946959
PA3889				0.00946959
PA1988	pqqD			0.009772
PA4189				0.009772
PA4786				0.00981144
PA3334			DEG	0.0104206
PA4555	pilY2		DEG	0.0107507
PA3652	uppS		DEG	0.0107507
PA0490				0.0107507
PA2557				0.0107507
PA2778				0.0107507
PA4556	pilE			0.0109628
PA4212	phzC1			0.0109628
PA3952			DEG	0.0109628
PA2149				0.0109628
PA5555	atpG			0.0109628
PA2991	sth			0.0109628
PA3974	ladS			0.0110395
PA4587	ccpR		DEG	0.0123496
PA1555	ccoP2		DEG	0.0123775
PA0743				0.0123775
PA2572		TF		0.0129489
PA2330				0.0131615
PA0462				0.0131615
PA1676				0.0131742
PA3880				0.0131742
PA3674				0.0131742
PA2623	icd			0.0131742
PA5569	rnpA			0.0131742
PA4352			DEG	0.013272
PA2375				0.013272
PA3177				0.013272
PA1787	acnB			0.013272
PA0927	ldhA		DEG	0.0136602
PA2135				0.0136602
PA2080	kynU			0.0136602
PA1086	flgK			0.013831
PA4917				0.013831
PA1739				0.0140048
PA1582	sdhD		DEG	0.0140048
PA3874	narH			0.0145228
PA5297	poxB			0.014671
PA0542				0.015315
PA3477	rhlR	TF		0.015668
PA0484				0.0158128
PA2187				0.0170251
PA4151	acoB			0.0170251
PA4877			DEG	0.0170251
PA3392	nosZ			0.0171054
PA5107	blc			0.0171054
PA0141				0.0175663
PA1581	sdhC		DEG	0.0177806
PA2081	kynB			0.0184581
PA3890				0.0184581
PA5043	pilN			0.0184581
PA1587	lpdG			0.0184581
PA0763	mucA	TF		0.0184581
PA0296	spuI			0.0184581
PA3907				0.0189276
PA1544	anr	TF		0.0192306
PA1087	flgL			0.0199148
PA1546	hemN			0.0200348
PA5059		TF		0.0200348
PA1320	cyoD			0.0200348
PA5128	secB			0.0200348
PA2426	pvdS	TF		0.0201614
PA1106				0.0208647
PA3654	pyrH			0.0208647
PA3986				0.0209039
PA4348				0.0215568
PA2639	nuoD			0.0215568
PA3914	moeA1			0.0222216
PA4931	dnaB			0.0227289
PA4132				0.0247071
PA1408				0.0247071
PA1217				0.0247071
PA2610				0.0251943
PA1746				0.0251943
PA5304	dadA			0.0251943
PA3049	rmf		DEG	0.0252655
PA1893				0.0252655
PA0762	algU	TF		0.0252655
PA1584	sdhB		DEG	0.0276688
PA1250	aprI			0.0276688
PA2370				0.0287235
PA2188				0.0287235
PA4338				0.0287235
PA1556	ccoO2			0.0287235
PA4747	secG			0.0300255
PA4899				0.0300255
PA0577	dnaG			0.0300255
PA4073				0.0300255
PA0130	bauC		DEG	0.0300255
PA2341				0.0300255
PA0524	norB			0.0302262
PA4916				0.0302365
PA0376	rpoH	TF	DEG	0.0318019
PA3535				0.0322408
PA4527	pilC			0.0322408
PA4403	secA			0.0328093
PA0176	aer2			0.0329416
PA3908				0.0332906
PA0949	wrbA			0.0343478
PA4552	pilW		DEG	0.0353663
PA4550	fimU		DEG	0.0353663
PA1931				0.0353663
PA4214	phzE1			0.0353663
PA1985	pqqA		DEG	0.0353663
PA2323				0.0353663
PA0518	nirM			0.0358187
PA2634	aceA			0.0359095
PA1092	fliC		DEG	0.0365437
PA1557	ccoN2		DEG	0.0372396
PA2197				0.0398361
PA2261				0.04
PA0835	pta			0.0412213
PA0893	argR	TF		0.0412213
PA3795				0.0412213
PA4315	mvaT	TF		0.0412213
PA1027				0.0412213
PA0285				0.0412213
PA2640	nuoE			0.0412213
PA3452	mqoA			0.0412213
PA2305	ambB			0.0426934
PA1084	flgI			0.044025
PA3877	narK1			0.0454534
PA2147	katE			0.0454534
PA5042	pilO			0.047153
PA1080	flgE			0.047536
PA4988	waaA			0.0475914
PA3805	pilF			0.0475914
PA2040	pauA4			0.0475914
PA5546				0.0484796
DEGs identified as TF but p-value > 0.05
PA0652	vfr	TF	DEG	0.0719309
PA0175		TF	DEG	0.498072
PA0610	prtN	TF	DEG	1

## Sheet: Regulators at 5h
Regulators of DEGs in PaeAG1 after treatment with CIP by a Context-centric analysis, time 5h (orthologues P. aeruginosa PAO1)
ID	Gene	TF	DEG	p-value
PA0852	cbpD			2.11656e-22
PA2067				1.03409e-18
PA3478	rhlB			3.7862e-17
PA4739				8.77434e-17
PA3365				2.28414e-15
PA3181				2.34265e-15
PA3162	rpsA			3.27305e-15
PA2939				5.06855e-15
PA1800	tig			9.66667e-15
PA4211	phzB1		DEG	1.58608e-14
PA4129				1.59536e-14
PA2300	chiC			2.75669e-14
PA3655	tsf			2.97803e-14
PA4869				3.41452e-14
PA2190			DEG	4.33381e-14
PA2066				5.36345e-14
PA5027				6.91729e-14
PA4130				9.18612e-14
PA1667	hsiJ2			1.2957e-13
PA4171				1.30399e-13
PA1895				1.9068e-13
PA3520				1.98918e-13
PA1905	phzG2			2.18031e-13
PA5061				2.50555e-13
PA4738				3.35332e-13
PA1784				3.84988e-13
PA2166			DEG	4.62169e-13
PA2030				4.71508e-13
PA2068				6.61305e-13
PA4141			DEG	7.53169e-13
PA4265	tufA			9.16902e-13
PA4142				1.03331e-12
PA1660	hsiG2			1.41304e-12
PA3656	rpsB			1.97095e-12
PA4741	rpsO			2.47644e-12
PA4134			DEG	2.76773e-12
PA3692	lptF			4.68475e-12
PA1901	phzC2			4.70497e-12
PA4567	rpmA			5.78694e-12
PA4277	tufB			7.08587e-12
PA1404			DEG	7.08587e-12
PA3235				9.11303e-12
PA1903	phzE2			1.02715e-11
PA1324			DEG	1.12263e-11
PA3332			DEG	1.14708e-11
PA3888				1.45823e-11
PA4274	rplK			1.45823e-11
PA3234				1.69505e-11
PA2146			DEG	1.71976e-11
PA1881				1.74129e-11
PA2069				2.15557e-11
PA3333	fabH2			2.39062e-11
PA2031			DEG	3.03312e-11
PA2433			DEG	4.22615e-11
PA4241	rpsM			4.34521e-11
PA4217	phzS		DEG	4.65968e-11
PA1323				5.92569e-11
PA3361	lecB		DEG	8.9738e-11
PA4273	rplA			1.2761e-10
PA2172			DEG	1.29279e-10
PA4250	rpsN			1.81322e-10
PA4205	mexG			1.8926e-10
PA4256	rplP			2.22634e-10
PA1869			DEG	2.78406e-10
PA3691				2.84638e-10
PA4649	cupE2			3.65009e-10
PA3745	rpsP			3.84096e-10
PA4880				4.35648e-10
PA0579	rpsU		DEG	4.46035e-10
PA4932	rplI			4.46319e-10
PA4252	rplX			5.51283e-10
PA4563	rpsT		DEG	5.51283e-10
PA1902	phzD2			5.64197e-10
PA2193	hcnA			6.47603e-10
PA1904	phzF2			6.56251e-10
PA0567				6.56251e-10
PA2366				6.77895e-10
PA2423				6.96587e-10
PA4249	rpsH			7.84318e-10
PA3742	rplS			8.67518e-10
PA5220				8.93134e-10
PA4255	rpmC			9.49013e-10
PA2171			DEG	1.00962e-09
PA4433	rplM		DEG	1.18689e-09
PA4209	phzM			1.30739e-09
PA5316	rpmB		DEG	1.54842e-09
PA0122	rahU		DEG	1.58013e-09
PA4264	rpsJ			1.63856e-09
PA2570	lecA			1.65678e-09
PA4245	rpmD			1.9423e-09
PA3370			DEG	2.07526e-09
PA4262	rplD		DEG	2.15007e-09
PA4244	rplO			2.15007e-09
PA3032	snr1			2.15007e-09
PA2747			DEG	2.19561e-09
PA0107				2.22117e-09
PA5482			DEG	2.22925e-09
PA4432	rpsI			2.22925e-09
PA4207	mexI			3.00687e-09
PA4251	rplE			3.01344e-09
PA1317	cyoA			3.11287e-09
PA2194	hcnB		DEG	3.16319e-09
PA2159			DEG	3.76833e-09
PA4254	rpsQ			3.83643e-09
PA4261	rplW		DEG	3.83643e-09
PA5315	rpmG			3.96344e-09
PA5570	rpmH			3.96344e-09
PA4263	rplC		DEG	4.04825e-09
PA4271	rplL			4.05459e-09
PA4240	rpsK		DEG	5.32527e-09
PA4237	rplQ			5.32527e-09
PA4131				5.92378e-09
PA5481			DEG	5.99928e-09
PA0996	pqsA			6.55671e-09
PA3369			DEG	7.17683e-09
PA4247	rplR		DEG	7.33421e-09
PA3416				7.41905e-09
PA0105	coxB			8.89098e-09
PA4133				9.55408e-09
PA4385	groEL		DEG	9.74176e-09
PA4253	rplN			9.97342e-09
PA4934	rpsR		DEG	1.00253e-08
PA2143			DEG	1.263e-08
PA4257	rpsC			1.36049e-08
PA4272	rplJ		DEG	1.83345e-08
PA4246	rpsE			1.83345e-08
PA4935	rpsF		DEG	2.31935e-08
PA2620	clpA			2.38497e-08
PA4267	rpsG			2.45432e-08
PA4568	rplU		DEG	2.47713e-08
PA3923				2.7299e-08
PA3371			DEG	2.82347e-08
PA4238	rpoA			3.0377e-08
PA4248	rplF		DEG	3.26427e-08
PA3479	rhlA			3.29782e-08
PA1896				4.49919e-08
PA4258	rplV		DEG	4.51601e-08
PA3331			DEG	4.97813e-08
PA1999	dhcA		DEG	5.73648e-08
PA4239	rpsD		DEG	6.0332e-08
PA4242	rpmJ			6.11716e-08
PA4648	cupE1			7.0066e-08
PA2144	glgP			7.40415e-08
PA4266	fusA1			7.40415e-08
PA4078				1.05557e-07
PA2165				1.08753e-07
PA3126	ibpA		DEG	1.09597e-07
PA4243	secY			1.11139e-07
PA2195	hcnC			1.14802e-07
PA4210	phzA1			1.15853e-07
PA4760	dnaJ			1.43722e-07
PA1894				1.45237e-07
PA3744	rimM			1.50991e-07
PA2134				1.5966e-07
PA0179				1.98043e-07
PA4206	mexH			2.04138e-07
PA4761	dnaK		DEG	2.57875e-07
PA4175	piv			2.74907e-07
PA4876	osmE		DEG	3.06228e-07
PA2970	rpmF		DEG	3.09431e-07
PA2021				3.19749e-07
PA2008	fahA		DEG	3.51693e-07
PA3724	lasB		DEG	3.51693e-07
PA4260	rplB		DEG	3.84655e-07
PA3743	trmD		DEG	4.37391e-07
PA2250	lpdV		DEG	5.47402e-07
PA5054	hslU			7.21463e-07
PA2588		TF		7.75226e-07
PA4306	flp			7.83601e-07
PA4139				8.82526e-07
PA4259	rpsS		DEG	9.24185e-07
PA4918				9.83779e-07
PA3327				1.07048e-06
PA1596	htpG		DEG	1.36252e-06
PA0999	pqsD			1.45737e-06
PA2555				1.56087e-06
PA3038				1.86036e-06
PA1657	hsiB2			1.96119e-06
PA3330			DEG	1.96378e-06
PA0059	osmC		DEG	2.01824e-06
PA1801	clpP			2.09706e-06
PA1662	clpV2			2.27038e-06
PA1319	cyoC			2.37268e-06
PA5053	hslV			2.81355e-06
PA2164			DEG	3.0254e-06
PA4268	rpsL			3.10682e-06
PA3329				3.49237e-06
PA0997	pqsB		DEG	3.62698e-06
PA2415				4.17845e-06
PA2414				4.28515e-06
PA4208	opmD			4.39955e-06
PA1248	aprF			4.4444e-06
PA4132				5.33664e-06
PA0576	rpoD	TF		5.5966e-06
PA4745	nusA			6.74813e-06
PA3476	rhlI			7.49883e-06
PA2827				7.83226e-06
PA2000	dhcB		DEG	7.88558e-06
PA2330				8.3238e-06
PA2622	cspD	TF		1.1003e-05
PA2591	vqsR	TF		1.21677e-05
PA2071	fusA2			1.23216e-05
PA1802	clpX			1.23986e-05
PA1562	acnA			1.30564e-05
PA5016	aceF			1.34722e-05
PA4542	clpB		DEG	1.34722e-05
PA2367				1.42784e-05
PA2151				1.57538e-05
PA4751	ftsH			1.67543e-05
PA4212	phzC1			1.90545e-05
PA2152			DEG	1.90545e-05
PA2158				2.04886e-05
PA3906				2.18117e-05
PA2142				2.18117e-05
PA2566				2.1934e-05
PA3335			DEG	2.21768e-05
PA2329				2.38133e-05
PA2014	liuB			2.4364e-05
PA1874				2.6824e-05
PA2007	maiA		DEG	3.35368e-05
PA2160				3.35368e-05
PA2779			DEG	3.41474e-05
PA2176				3.48164e-05
PA1586	sucB			3.57261e-05
PA1249	aprA			4.05428e-05
PA3328			DEG	4.1277e-05
PA1216				4.13079e-05
PA2303	ambD			4.19604e-05
PA3639	accA		DEG	4.3197e-05
PA2167				4.47059e-05
PA2009	hmgA		DEG	4.67689e-05
PA4061			DEG	4.67689e-05
PA3334			DEG	4.80392e-05
PA1728				5.97554e-05
PA0376	rpoH	TF	DEG	6.02248e-05
PA2024				6.29675e-05
PA4296	pprB	TF		7.02886e-05
PA2592				7.02886e-05
PA4671				7.073e-05
PA2741	rplT			7.073e-05
PA4214	phzE1		DEG	7.073e-05
PA2967	fabG		DEG	7.073e-05
PA1000	pqsE		DEG	7.64292e-05
PA3688				8.51449e-05
PA3907				9.67648e-05
PA3535				0.000100317
PA1246	aprD			0.000100697
PA4498				0.000103386
PA1130	rhlC			0.000104062
PA1318	cyoB			0.000120646
PA2170				0.00014656
PA4744	infB		DEG	0.00014656
PA2153	glgB		DEG	0.000148359
PA1589	sucD			0.00015664
PA4770	lldP			0.00015664
PA3188				0.00016323
PA0998	pqsC		DEG	0.000170852
PA2717	cpo			0.000203939
PA4333				0.000209399
PA2169				0.000209399
PA2304	ambC			0.000209399
PA3006	psrA	TF	DEG	0.000209399
PA3195	gapA			0.000243268
PA2552				0.000246837
PA1001	phnA			0.000250376
PA3418	ldh			0.000257191
PA2513	antB			0.000260805
PA2966	acpP		DEG	0.000260805
PA1592				0.000288967
PA0355	pfpI			0.000304904
PA0588				0.000305879
PA0143	nuh			0.000308808
PA1002	phnB		DEG	0.000314598
PA3336				0.000376155
PA1609	fabB		DEG	0.000390883
PA5460				0.000390883
PA0108	coIII			0.000394797
PA2163				0.000395132
PA4762	grpE		DEG	0.000462675
PA2553				0.000468036
PA3622	rpoS	TF	DEG	0.00046988
PA1580	gltA			0.000524586
PA5212				0.000524586
PA3572				0.000528718
PA1545				0.000528718
PA4577				0.000528718
PA1003	mvfR	TF		0.000541751
PA2587	pqsH			0.000553956
PA2331				0.00058739
PA3326	clpP2		DEG	0.000591611
PA2743	infC		DEG	0.000599466
PA1803	lon		DEG	0.000599466
PA3415				0.000624103
PA0229	pcaT			0.000657266
PA1471				0.000657266
PA2112			DEG	0.000657266
PA1088				0.000657266
PA2249	bkdB		DEG	0.000682118
PA0198	exbB1			0.000682118
PA1414			DEG	0.000682118
PA0347	glpQ			0.000726891
PA4916				0.000827641
PA3913				0.00086701
PA4847	accB		DEG	0.0008823
PA3309			DEG	0.0008823
PA4269	rpoC			0.0008823
PA5059		TF		0.000926166
PA1320	cyoD			0.000926166
PA1247	aprE			0.000926166
PA1900	phzB2		DEG	0.000953255
PA4848	accC		DEG	0.000953255
PA1753				0.000979543
PA3908				0.00098685
PA2157			DEG	0.00098685
PA2180			DEG	0.00098685
PA3049	rmf		DEG	0.00102222
PA0586				0.00106145
PA2968	fabD		DEG	0.00112699
PA2619	infA		DEG	0.00112699
PA2248	bkdA2		DEG	0.00112699
PA1673				0.00114567
PA1250	aprI			0.00119459
PA3417			DEG	0.00119459
PA2965	fabF1			0.00129648
PA5475				0.00129648
PA2623	icd			0.00129648
PA5569	rnpA			0.00129648
PA1093			DEG	0.001342
PA4553	pilX			0.001342
PA0456		TF	DEG	0.001342
PA2573				0.00138311
PA3477	rhlR	TF	DEG	0.00168829
PA1806	fabI			0.00184101
PA2554				0.00184101
PA5049	rpmE			0.00184101
PA3266	capB	TF	DEG	0.00184101
PA4215	phzF1			0.00184101
PA3914	moeA1			0.00185745
PA3392	nosZ			0.00189717
PA2305	ambB			0.00194063
PA2426	pvdS	TF		0.00202251
PA0887	acsA		DEG	0.00214256
PA1658	hsiC2			0.00216628
PA5043	pilN			0.00216628
PA1587	lpdG			0.00216628
PA0219				0.00216628
PA4575				0.0021956
PA5042	pilO			0.00219813
PA4733	acsB			0.00246885
PA3274			DEG	0.00246885
PA0007				0.00269327
PA3394	nosF			0.00271724
PA1871	lasA		DEG	0.00274241
PA2148				0.00274241
PA2639	nuoD			0.00274241
PA5044	pilM			0.00274241
PA2445	gcvP2			0.00280818
PA3393	nosD			0.00280818
PA1777	oprF			0.00295497
PA1899	phzA2			0.00324491
PA2753				0.00324491
PA2976	rne			0.0032714
PA4345				0.0032714
PA4853	fis	TF		0.0032714
PA3904				0.0033656
PA1898	qscR	TF		0.00339789
PA0762	algU	TF		0.00339789
PA0747				0.003442
PA4555	pilY2		DEG	0.003442
PA4549	fimT			0.003442
PA2778				0.003442
PA1582	sdhD		DEG	0.00349877
PA2365				0.00349877
PA1175	napD			0.00367057
PA1546	hemN			0.00394147
PA1092	fliC		DEG	0.00407438
PA4554	pilY1			0.00418916
PA2640	nuoE			0.00418916
PA4304	rcpA			0.00420794
PA4309	pctA			0.00423954
PA5240	trxA			0.00467689
PA1665	fha2			0.00470064
PA0866	aroP2			0.00470779
PA1581	sdhC		DEG	0.00482209
PA0176	aer2		DEG	0.00505359
PA3147	wbpJ			0.00518684
PA2302	ambE			0.00522474
PA4556	pilE			0.00532197
PA3504				0.00532197
PA5015	aceE			0.00559468
PA3391	nosR			0.00585554
PA1583	sdhA		DEG	0.00617862
PA4276	secE			0.00627218
PA1949	rbsR	TF		0.00627218
PA3145	wbpL			0.00628464
PA0572			DEG	0.00650485
PA5060	phaF			0.00659706
PA5558	atpF			0.0066638
PA3880				0.0066638
PA3158	wbpB			0.0066638
PA2562			DEG	0.00772973
PA1930				0.00777164
PA0412	pilK			0.00816142
PA5173	arcC		DEG	0.0081684
PA3347				0.0081684
PA2446	gcvH2			0.00818777
PA4236	katA			0.00823502
PA3146	wbpK			0.00823502
PA1173	napB			0.00825338
PA4352			DEG	0.00898665
PA3205				0.00898665
PA1787	acnB			0.00898665
PA3459				0.00900265
PA2634	aceA			0.00900265
PA4305	rcpC			0.00970864
PA2621				0.0100556
PA3159	wbpA			0.0100556
PA1893				0.010198
PA4587	ccpR		DEG	0.0104258
PA3150	wbpG		DEG	0.0104282
PA3148	wbpI			0.0104282
PA1566	pauA3			0.0104282
PA4216	phzG1			0.0104282
PA0447	gcdH		DEG	0.0105576
PA2184			DEG	0.0106183
PA4311				0.0111853
PA2247	bkdA1		DEG	0.0121451
PA4067	oprG			0.0121451
PA4300	tadC			0.012256
PA0141				0.012455
PA1555	ccoP2		DEG	0.0126737
PA2569				0.0126737
PA1245	aprX			0.0126737
PA1221				0.0126737
PA4143				0.0130813
PA4747	secG			0.0130813
PA0132	bauA		DEG	0.0130813
PA3149	wbpH			0.0130813
PA1086	flgK			0.0143045
PA4917			DEG	0.0143045
PA2261				0.0143045
PA5261	algR	TF		0.0143256
PA3918	moaC			0.01451
PA1664	orfX			0.01451
PA4366	sodB			0.0145222
PA0509	nirN			0.0148189
PA4651	cupE4			0.0153086
PA4552	pilW		DEG	0.0161552
PA2981	lpxK			0.0161552
PA3662				0.0161552
PA4550	fimU		DEG	0.0161552
PA1985	pqqA			0.0161552
PA5378				0.0161552
PA5041	pilP		DEG	0.0161552
PA4613	katB			0.0161552
PA1789				0.0161552
PA0139	ahpC			0.016796
PA0962	dps			0.0170732
PA2370				0.0172046
PA5526				0.0172046
PA1556	ccoO2			0.0172046
PA1087	flgL			0.0178178
PA5171	arcA		DEG	0.0180237
PA0928	gacS			0.0180237
PA2777				0.0193253
PA2485				0.0196043
PA0835	pta			0.0196746
PA5356	glcC	TF		0.0196746
PA3452	mqoA			0.0196746
PA2168				0.0201383
PA4677				0.0201383
PA4403	secA			0.0202091
PA2557				0.0207245
PA3570	mmsA		DEG	0.0221096
PA1585	sucA		DEG	0.0221096
PA3045	rocA2	TF		0.0226662
PA1217				0.0226662
PA4189				0.023551
PA3155	wbpE			0.0236614
PA2139				0.0236614
PA3805	pilF			0.0236614
PA5555	atpG			0.0236614
PA1781	nirB			0.0236614
PA2991	sth			0.0236614
PA1544	anr	TF		0.0238316
PA4856	retS			0.0249674
PA4607			DEG	0.0251599
PA5262	fimS			0.0251599
PA4527	pilC			0.0251599
PA1888				0.0254096
PA4852				0.0260634
PA3885	tpbA			0.0260634
PA4462	rpoN	TF		0.0260634
PA5424				0.0261757
PA5178				0.0270599
PA3154	wzy			0.0272443
PA2162				0.0281345
PA3821	secD			0.0281345
PA5358	ubiA			0.0281345
PA3875	narG			0.0286806
PA1584	sdhB		DEG	0.0303219
PA2754				0.0303219
PA3531	bfrB		DEG	0.0313512
PA3974	ladS			0.0315752
PA3815	iscR			0.0321531
PA4520			DEG	0.0321531
PA5380	gbdR	TF		0.0321531
PA4151	acoB			0.0321531
PA2815				0.0351168
PA4354				0.0357336
PA3551	algA			0.0357336
PA1084	flgI			0.0360048
PA3157				0.0385983
PA2081	kynB			0.0385983
PA0763	mucA	TF	DEG	0.0385983
PA4551	pilV		DEG	0.0385983
PA0296	spuI			0.0385983
PA3817				0.0390058
PA1759		TF		0.0390058
PA3820	secF			0.0390058
PA2140				0.0390058
PA5272	cyaA			0.0390058
PA0518	nirM			0.0400152
PA1455	fliA	TF		0.0400152
PA1588	sucC		DEG	0.0405499
PA0395	pilT			0.0405499
PA0173				0.0423745
PA0854	fumC2			0.042625
PA4299	tadD			0.042625
PA4204	ppgL			0.0437851
PA0106	coxA			0.0446104
PA4348			DEG	0.0446104
PA0990				0.0446104
PA3460				0.0446104
PA5128	secB		DEG	0.0457579
PA3171	ubiG			0.0466265
PA3646	lpxD			0.0466265
PA1746				0.0466265
PA5304	dadA			0.0466265
PA1080	flgE			0.0468124
PA5172	arcB		DEG	0.0473522
PA5297	poxB			0.0473522
PA0587				0.0475321
PA2001	atoB		DEG	0.0479307
PA2572		TF		0.0485885
PA5040	pilQ		DEG	0.0495593
PA2652				0.0495593
PA4633				0.0495593
DEGs identified as TF but p-value > 0.05
PA4315	mvaT	TF	DEG	0.0740405
PA0612	ptrB	TF	DEG	0.10143
PA0175		TF	DEG	0.178391
PA0764	mucB	TF	DEG	0.22325
PA0610	prtN	TF	DEG	0.38294
PA0652	vfr	TF	DEG	0.438794
PA2016	liuR	TF	DEG	1
